# Supplementary material for: Reorganization of 3D genome architecture provides insights into pathogenesis of early fatty liver disease in laying hens
Source: J Anim Sci Biotechnol. 2024 Mar 7;15:40. doi: 10.1186/s40104-024-01001-y (PMC10919017; doi:10.1186/s40104-024-01001-y)
Supplement: Supplementary file 1 — Additional file 1: Gene lists for 3D genome changes and DEGs as well as their overlap details. [file 40104_2024_1001_MOESM1_ESM.xlsx]

## Sheet: HiC
	Predicted target genes from changed 3D chromatin architecture
Types	A/B switching		TAD				Loop
Items/Number	A to B 1696	B to A 1831	Merge-1159	Split-875	Special-193	Rearrange-2935	up-185	down-125
	ABAT	ABCA4	TMEM60	CELSR1	PHYHIPL	GRM8	ANO8	ACOX2
	ABCA5	ABCC8	AATF	A2M	AARS1	AAGAB	ANXA4	ACSBG2
	ABCA9	ABCD3	ABCA1	A2ML1	ACD	AAMDC	ATXN7L2	ADAMTS1
	ABCD4	ABCG1	ABCE1	A2ML2	AFF4	AASS	B3GNT3	ADAMTS5
	ABHD12B	ABHD11	ABHD10	A2ML3	AGRP	ABCB10	BG1	ALG8
	ABTB2	ABHD14A	ABHD12	ACOT9	AMFR	ABCB7	BG8	ANGPTL4
	ACAD8	ABHD6	ACTG2	ADAM17	ARHGAP26	ABCC1	BTN1	AP3M1
	ACCS	ABL2	ADAM32	ADGRB1	ARL2BP	ABCC6	BTN3A3L1	AR
	ACOT6	ABTB1	ADAM32L1	ADORA3	ATP6V0D1	ABCG1	BTN3A3L2	AvBD10
	ACP2	ACAD9	ADAM32L2	AFG1L	B3GNT9	ABHD14A	C19orf24	AvBD13
	ACSS1B	ACAN	ADAM9	AICDA	BBS2	ABHD3	C1orf106	AvBD6
	ACTN1	ACBD6	ADGRA2	AIMP1	BCAR1	ABI1	C7H2ORF66	AvBD7
	ACTR10	ACE2	ADGRB3	AK4	BICC1	ABL1	CAMK4L	AvBD8
	ACTR10L	ACOT11	ADHFE1	AK9	CALB2	ABR	CD1B	AvBD9
	ACTR8	ACOX2	ADRB3	ALG6	CALCRL	ACADL	CD1C	BACH1
	ACVR1B	ACOX3	AFF1	ALKBH4	CBFB	ACADS	CELSR2	BCL10
	ACVRL1	ACP5	AGK	AMD1	CCL17	ACADSB	CHST10	BCS1L
	ACYP1	ACTBL2	AKIRIN2	AMPD1	CCNI2	ACAT2	CILP2	BRINP2
	ADAM20	ACTC1	AKT3	ANKFY1	CCSER2	ACBD5	COL1A1	C1orf52
	ADAMTS1	ACTL6A	ALPK1	ANOS1	CENPT	ACE2	COPE	CCDC167
	ADGRL2	ACTN4	AMN1	AP4B1	CFDP1	ACER3	DDA1	CELF5
	ADGRL4	ACY1	ANAPC10	APOO	CLEC18B	ACOD1L	DDX49	CFAP44
	ADM	ADAMTS9	ANK1	AQP3	CMTR2	ACOT12	DLX3	COMT
	ADRA1D	ADAMTSL2L	ANKRA2	ARC	CNOT1	ACTA1	DNAJB13	CRY1
	ADSS1	ADNP	ANKRD10	ARID3C	COG4	ACY1	DUSP21	CTSB
	AGBL2	ADRM1	ANKRD39	ARMC2	CTCF	ADAM15	ELAPOR1	DDX51
	AHSA1	AEN	ANKRD55	ASAP2	CTRB1	ADAM9L	FAM221A	DMTF1
	AIP	AGFG1	ANXA13	ATG4C	CTRL	ADAMTS14	GNAZ	DNASE2B
	AK5	AGL	AP1AR	ATP2A3	CX3CL1	ADAMTS3	GTF3C3	DUSP29
	AK7	AK4	AP3M2	ATP5PB	DNAAF1	ADCYAP1	GTPBP3	EBAG9
	AK8	AKAP6	APOA1	ATP6V1C2	E2F4	ADGRD2	H2AZ2	ENY2
	AKAP5	AKNAD1	APOA4	AVPR1B	EDC4	ADGRG2	HACD1	F9
	AKAP8	AKR1A1	APOA5	BCAS2	ELMO3	ADGRG7	HOXA10	FAM107A
	AKAP8L	ALAS1	APOC3	BCL2L15	EXOC3L1	ADGRL2	HOXA10-AS	FASN
	AKIP1	ALDH9A1	APPBP2	BEND3	EXOSC6	ADH1C	HOXA11	FBXO31
	AKT1	ALG14	ARCN1	BEND5	FA2H	ADH4	HOXA13	FDFT1
	ALDH3B1	ALG6	AREG	BFSP2	FAM171B	ADH6	HOXA5	GALK1
	ALDH3B2	ALX4	ARFGEF1	BIRC6	FAM65A	ADI1	HOXA6	GALR2
	ALDH6A1	AMIGO3	ARHGAP24	BLOC1S6	FBXL8	ADK	HOXA7	GATA4
	ALKBH1	AMT	ARHGEF28	BMP2	FGF1	ADORA2A	HOXA9	GGNBP2
	ALKBH3	ANGPTL1	ARHGEF7	C10H15ORF48	FHOD1	ADORA2B	HS3ST3B1L	GPAM
	ALOX15B	ANGPTL3	ARID5A	C1orf116	FUK	AFDN	HSBP1	GSTT1
	AMBRA1	ANKRD13C	ARL15	C1orf186	GDF9	AFF3	HSBP1L1	GSTT1L
	AMN	ANKRD26	ARMC1	C1orf74	GLG1	AFG3L2	IRX6	H3F3B
	AMPD3	ANO3	ARMC10	C1QBP	GNAO1	AFP	ITGA3	HEBP1
	AMY1A	ANO5	ARSK	C2orf50	GNPDA1	AGPAT2	JAK3	HTR6
	AMY1AP	ANXA8L1	ARX	C4BPG	GOT2	AGPAT3	KCNA10	KANK3
	AMY2A	AOAH	ASB4	C4BPM	GRID1	AGPAT4	KCNH2	KCTD14
	ANGEL1	APEH	ASB5	C4BPS	HSD11B2	AGT	KCNIP3	KCTD6
	ANKRD13D	API5	ASCL2	C6orf132	HSDL1	AIFM2	KIAA0895	LOC100858393
	ANKRD33	APOBEC4	ASH2L	C6orf203	HSF4	AK1	KIFC1	LOC101747367
	ANKRD9	AQR	ASNS	C9orf24	HSPA4	AK6	LAMB2	LOC101748650
	ANO1	ARF3	ASPH	C9orf84	HYDIN	AK8	LAMTOR5	LOC101750340
	ANO9	ARF4	ATAD2	CACHD1	IL13	AKAP10	LOC100859898	LOC107052688
	AP1S3	ARHGAP11B	ATP5L	CALHM1	IL34	AKR1A1	LOC101748153	LOC107053165
	AP2A2	ARHGAP29	ATP6V1B2	CALHM2	IL4	AKR1B10	LOC101748187	LOC107053833
	AP3D1	ARHGAP40	AURKB	CALHM3	IL5	ALAS1	LOC101748755	LOC107054084
	AP4S1	ARHGAP5	BACE1	CAMK1G	IRF1	ALB	LOC101748987	LOC107055303
	AP5M1	ARHGEF2	BAG1	CAMKK1	ITGAV	ALDH1A3	LOC101749067	LOC112532115
	APCDD1L	ARHGEF3	BAG4	CAPZA1	KCTD19	ALDH3A2	LOC101749116	LOC121106604
	APIP	ARIH2	BCAS3	CASR	KIAA0895L	ALDOC	LOC101749620	LOC121106829
	APLNR	ARL14EP	BCHE	CCDC141	KIF3A	ALG8	LOC101750420	LOC121107289
	APOPT1	ARL6IP5	BHLHE22	CCK	LCAT	ALOX5AP	LOC101751084	LOC121107740
	AREL1	ARL8B	BICD1	CCL19	LDHD	AMER1	LOC101751902	LOC121108084
	ARF6	ARPC4	BOLA3	CCNH	LEAP2	AMIGO3	LOC107049543	LOC121110268
	ARFGAP2	ARPC5	BORCS6	CCR2	LOC100857820	AMT	LOC107049545	LOC121113062
	ARG2	ARTN	BRAF	CCR4	LOC100857843	ANAPC15	LOC107051419	LOC124417208
	ARHGAP1	ARX	BRF2	CCR5	LOC100859696	ANAPC16	LOC107051959	LOC124417328
	ARHGEF4	ASF1A	BRIP1	CCR8	LOC101747532	ANKDD1A	LOC107052544	LOC124417503
	ARID4A	ASPG	BTF3	CCR8L	LOC101747680	ANKRD12	LOC107052642	LOC124417635
	ARNTL	ASTL	BTG4	CCR9	LOC101748539	ANKRD13B	LOC107054697	LOC124418116
	ASCL2	ASTN1	BTLA	CCT4	LOC101749596	ANKRD17	LOC107054701	LOC417372
	ASCL3	ATE1	BUD13	CD164	LOC101749811	ANKRD26	LOC107054735	LOC417962
	ASIP	ATF6B	C11orf88	CD24	LOC101750299	ANKRD29	LOC107055361	LOC424430
	ASPHD1	ATG4C	C17orf64	CD34	LOC101751439	ANKRD34B	LOC107055364	LONRF1
	ASPM	ATP13A1	C1GALT1	CD55	LOC101751691	ANO3	LOC112530148	LRRC39
	ATF1	ATP2A3	C1H3ORF52	CD86	LOC107052158	ANO5	LOC112530323	LRRC75B
	ATG13	ATP5SL	C1orf100	CDC40	LOC107052159	AP1S2	LOC112530339	MAP1LC3B
	ATG14	ATP6V0B	C2H8ORF46	CDC42EP3	LOC107052165	APBB1IP	LOC112530451	MAP3K8
	ATG2A	ATPAF1	C2H8orf76	CDCP1	LOC107053614	APBB2	LOC112530453	MED9
	ATL1	ATRIP	C3H6ORF163	CDH2	LOC112532674	APCDD1	LOC112531513	MFNG
	ATP12A	ATXN10	C4H4ORF32	CDK19	LOC112532685	APEH	LOC112531643	MFSD14A
	ATP2B2	ATXN7	C5orf63	CDV3	LOC112532704	APOOL	LOC112531793	MIR1571
	ATP5S	AVEN	C6orf62	CEP152	LOC112532716	APOV1	LOC112531996	MIR6690
	ATP6V1D	AVPR2	C7orf73	CEP57L1	LOC112532756	APPL2	LOC121106913	MIR6702
	ATP6V1G3	AXDND1	C8orf22	CERK	LOC112533293	AQP11	LOC121106919	NDUFC2
	ATXN3	B3GALT2	C8orf4	CERKL	LOC112533303	AQP8	LOC121106920	NEIL2
	AXIN2	B4GALT2	C9orf72	CLASP2	LOC112533306	ARAP3	LOC121106969	NUDCD1
	AXL	B9D2	CA4	CLEC3B	LOC112533308	ARHGAP17	LOC121106974	PAICS
	B4GALNT4	BAP1	CAAP1	CLIP2	LOC112533309	ARHGAP20	LOC121107121	PDHB
	BAAT	BBOX1	CADM1	CMPK1	LOC121106428	ARHGAP21	LOC121107135	PHKA2
	BAG5	BCAR3	CARMIL1	CNKSR2	LOC121106568	ARHGAP6	LOC121107423	PIGW
	BAHD1	BCKDHA	CARS	CNTFR	LOC121106569	ARHGEF9	LOC121107613	PSMG2
	BARHL1	BCL10	CARS2	COL17A1	LOC121106570	ARID1B	LOC121107681	PTPN1
	BARHL2	BCL11B	CASP6	COL22A1	LOC121106571	ARL14EP	LOC121109195	PTPN2
	BARX1	BDNF	CASS4	COL25A1	LOC121106572	ARL6IP1	LOC121109200	RAB11B
	BATF	BEGAIN	CAST	COL26A1	LOC121106575	ARL8BL	LOC121109224	RASD1
	BAZ1A	BEST4	CBLN3	COPS2	LOC121106576	ARL9	LOC121109556	RHOV
	BBOF1	BHLHE40	CCDC127	COX7C	LOC121106577	ARMC3	LOC121109593	RNF25
	BCR	BICD2	CCDC146	CPSF3	LOC121106578	ARMC4	LOC121109637	SAP30BP
	BEND5	BICRA	CCNO	CR1	LOC121106579	ARPC5L	LOC121109706	SASS6
	BEST1	BMP3	CD200	CR2	LOC121106580	ARTN	LOC121109897	SDC1
	BET1L	BMX	CD200L	CRTAP	LOC121106581	ARV1	LOC121111257	SEC16B
	BMF	BRINP2	CD248	CSDE1	LOC121106582	ASB12	LOC121111258	SEPSECS
	BMP4	BRK1	CD3D	CSTB	LOC121106583	ASB15	LOC121111259	SH3BP2
	BRAT1	BRPF1	CD3E	CTNNB1	LOC121106584	ASB18	LOC121111267	SLC35A3
	BRDT	BRSK1	CD47	CTSE	LOC121106692	ASB6	LOC121113119	SOX7
	BRF1	BSN	CD81	CTXN2	LOC121106694	ASB7	LOC124417256	SRP68
	BRINP3	BSND	CDC20B	CUX1	LOC121106695	ASCC1	LOC124417266	STK36
	BRMS1L	BTBD19	CDH18	CWC22	LOC121111135	ASCL4	LOC124417356	SYDE2
	BTBD10	BTF3L4	CDKN1C	CX3CR1	LOC121111308	ASPA	LOC124417357	TBC1D19
	BTBD18	BTG1L	CDS1	CXCL14	LOC121111313	ASPHD1	LOC124417553	TDH
	BTBD6	C11orf91	CEP164	CYB5D2	LOC121111697	ASPM	LOC124417599	TDRD15
	BTBD7	C12orf29	CEP170	CYP1B1	LOC121111698	ASS1	LOC124417737	TECTB
	BTBD8	C12orf50	CEP44	CYP2U1	LOC121111699	ATE1	LOC124418137	THRSP
	BUB1B	C14orf132	CEP78	CYP4A22	LOC121111710	ATG10	LOC124418402	THRSPB
	C11orf16	C14orf180	CFAP206	CYP4B7	LOC121113493	ATG3	LOC418658	TJAP1
	C11orf24	C19orf44	CFAP61	DCAF12L2	LOC124416940	ATG7	LOC420107	TMCO4
	C11orf49	C1orf112	CFI	DCLRE1B	LOC415661	ATIC	LOC420807	TMEM243
	C11orf58	C1orf210	CGA	DCTN3	LOC415662	ATOH1	LOC420808	TRMT13
	C11orf74	C1orf228	CGGBP1	DDO	LOC415664	ATOH7	LOC429785	TRNAM-CAU_9
	C11orf94	C1orf52	CHD7	DDX20	LOC423605	ATP10D	LOC769743	VPS18
	C11orf96	C1QTNF4	CHD9	DENND2C	LOC427533	ATP1B1	LOC770405	YPEL1
	C14orf105	C30H19orf53	CHMP5	DEPDC1	LOC769668	ATP2B2	LOC776051	ZC3H18
	C14orf159	C3orf18	CHRM2	DERL2	MBTPS1	ATP6AP1	LONRF2
	C14orf2	C3orf67	CIAO1	DFNB59	MIR12219	ATP6V0B	LRRC75B
	C14ORF39	C8A	CLDN25	DHX33	MIR12223	ATP6V1G3	MAP1S
	C15orf52	C8B	CLGN	DKK2	MIR138-2	ATP8A1	MIR12237
	C15orf62	C8orf48	CLNK	DMRTA2	MIR1559	ATP8A2	MIR12252
	C16orf62	CACHD1	CLPTM1L	DMXL2	MIR1609-1	ATRIP	MIR148A
	C17ORF80	CACNA1E	CLVS1	DNAJB6	MIR1643	ATRX	MIR1565
	C1GALT1	CACNA1H	CNNM4	DNAJC10	MIR1812	AVPR2	MIR1620
	C1orf146	CACNG4	CNR1	DNAJC25	MLKL	B3GALT2	MIR1621
	C1orf53	CACNG5	COL14A1	DNAJC6	MT3	B3GALT5	MIR1732
	C3	CACYBP	COL19A1	DSC1	MT4	B3GLCT	MIR196B
	C3orf14	CADM1	COL28A1	DTD1	MTSS1L	B3GNT10	MIR6559
	C5AR1	CALR	COL4A1	DTWD1	NDFIP1	B4GALT2	MIR6684
	C5H11ORF9	CALR3	COL4A2	DTX2	NECAB2	BACE2	MIR7443
	C5H14orf4	CAMK1	COPS4	DUT	NRN1L	BANK1	MIR9-1
	CABP2	CAMKV	COPS5	DYRK3	NUDT21	BAP1	NBL1
	CABP4	CAMSAP2	COQ2	E2F6	NUP93	BARD1	NDUFA13
	CACNA1D	CAND2	CREB3L2	ECPAS	NUTF2	BARHL1	NGFR
	CACNA2D2	CASP1	CRH	EDIL3	OGFOD1	BARHL2	NT5DC4
	CACNA2D3	CAV3	CRNKL1	EEF1D	OSGIN1	BBLN	OSR1
	CADPS	CBLB	CSPG4B	EFCAB14	PDLIM4	BBOX1	PES1
	CALCA	CC2D1A	CSPP1	EFCAB7	PDPR	BCKDHB	PGA3
	CALM1	CCDC130	CSTF1	EIF1B	PHAF1	BCL10	PITRM1
	CAPN3	CCDC17	CTSD	EIF2AK2	PLEKHG4	BCR	PLVAP
	CAPRIN1	CCDC174	CTXN3	EIF2D	PLLP	BDH2	PNPLA4
	CARD19	CCDC18	CUL9	EIF4H	PNP	BDNF	POLR2I
	CARD8	CCDC36	CYLD	ELAVL4	PSKH1	BEST4	PPIL1
	CARHSP1	CCDC51	CYP7B1	ELK4	RAD50	BGN	PRODH
	CARNS1	CCDC65	DCT	EMB	RANBP10	BHLHA9	PROK1
	CARS	CCDC71	DDHD2	ENHO	RFWD3	BLMH	PSMA5
	CAT	CCDC97	DDX4	ESYT2	RIPK3	BLZF1	PSRC1
	CCDC175	CCPG1	DENND11	ETNPPL	RLTPR	BMERB1	RBM15
	CCDC177	CCS	DENND5B	EXOSC7	RNF14	BMI1	SAP30
	CCDC32	CCSER2	DEPTOR	FAM135B	SEPTIN8	BMPR1B	SARS1
	CCDC34	CDC14A	DERL1	FAM161A	SETD6	BMT2	SCARF2
	CCDC66	CDC20	DGKI	FAM19A3	SF3B3	BMX	SCRG1
	CCDC85C	CDC73	DGUOK	FAM212B	SHROOM1	BOC	SCRT2
	CCDC86	CDCP2	DHRS11	FAM219A	SLC12A3	BPGM	SDR16C6
	CCDC88B	CDIN1	DHX29	FAM227B	SLC22A4	BPIFCB	SLC16A4
	CCDC9	CDKN2C	DLX5	FAM72A	SLC22A5	BRCA2	SLC20A1
	CCND1	CECR5L	DLX6	FAM98A	SLC38A7	BRDT	SLC35E4
	CCNK	CELSR3	DMP1	FBXL2	SLC38A8	BRICD5	SLC52A3
	CD151	CENPL	DMTN	FBXL21	SLC9A5	BRINP1	SORT1
	CD3D	CENPW	DNAJC5B	FCMAR	SOWAHA	BRK1	SP8
	CD3E	CEP128	DNM1L	FERMT1	SPRY4	BRWD1	SRXN1
	CD44	CEP290	DOK2	FGF10	ST3GAL2	BRWD3	SYPL2
	CD5	CEP350	DSCAML1	FGF7	THAP11	BSN	TCF15
	CD59	CER1	DSCC1	FIG4	TMEM170A	BTBD11	TCN2
	CD6	CERS6	DUSP26	FKBP4	TMEM208	BTBD19	TMEM167B
	CD81	CETN3	DUSP8	FKBP7	TPPP3	BTBD8	TRAIL-LIKE
	CD82	CFAP100	DYNC1I1	FOXD2	TRADD	BTD	TRIM10
	CDAN1	CFAP36	EGF	FOXD3	TRNAG-GCC_2	BTG1L	TRNAL-AAG_2
	CDC37	CHCHD4	EIF2S3	FOXE3	TRNAG-GCC_3	BUB3	UCP3
	CDC42BPB	CHCHD5	EIF4EBP1	FOXJ3	TRNAG-GCC_4	C10orf67	V-BG
	CDC42SE2	CHCHD6	ELAVL2	FOXM1	TRNAG-GCC_5	C10orf88	VTG1
	CDC7	CHERP	ELL2	FOXO3	TRNAH-GUG_5	C11orf87	VTG2
	CDCA4	CHIR-B6	ELMOD2	FYCO1	TRNAK-UUU	C12orf4	YJEFN3
	CDHR5	CHRM5	ELOVL6	FYN	TRNAK-UUU_1	C12orf43	ZNF226L
	CDK2AP2	CHST13	ENC1	G0S2	TRNAL-CAG_6	C12orf75	ZNF512B
	CDKL1	CISH	ENOPH1	GADD45A	TRNAL-CAG_7	C14H16orf91	ZNF692
	CDKN1C	CLCC1	ENPEP	GALK2	TSNAXIP1	C15orf61
	CDKN3	CLDN3	EPGN	GALT	UQCRQ	C18orf63
	CELF1	CMPK1	ERAP1	GIMD1	VAC14	C18orf8
	CEND1	CNBP	EREG	GLB1	WDR59	C1orf131
	CEP170B	CNGB3	ERLIN2	GNG10	ZC3H15	C1orf146
	CFAP57	CNN3	ESM1	GNG12	ZCCHC10	C1orf198
	CFAP77	COA7	ETFBKMT	GPATCH11	ZDHHC1	C1orf228
	CFL2	COL27A1	EXO1	GPIHBP1	ZNF804A	C1orf52
	CGRRF1	COL7A1	EYA1	GPR6	ZNRF1	C1orf53
	CHAC1	COLGALT1	FAM169A	GRAMD4		C1QL2
	CHDH	COPG1	FAM175A	GREB1		C2CD2
	CHGA	COR1	FAM178B	GRHL1		C2CD3
	CHID1	CPNE9	FAM180A	GTF2I		C2orf76
	CHKA	CPT2	FAM185A	GTF2IRD1		C4H4orf54
	CHL1	CRELD1	FAM210B	GTF3C6		C4orf17
	CHP1	CRIP1	FAM60A	GUCA1A		C4orf47
	CHRM4	CRIP2	FAM65B	GUCA1ANB		C5
	CHST1	CRYZ	FAM83A	GUCA1B		C6orf120
	CHURC1	CTBS	FAM91A1	H2AFY		C7orf62
	CINP	CTH	FBN2	HADH		C8orf48
	CIPC	CTTN	FBXL13	HAO1		C9orf116
	CKAP5	CUL3	FBXO32	HCN1		C9ORF58
	CKB	CUX1	FBXO8	HEATR5B		C9orf69
	CKLF	CYB561D2	FCHO2	HIPK1		C9orf78
	CLBA1	CYP26A1	FER1L5	HIST1H2B5L		CA15L
	CLCF1	CYP2J19	FER1L6	HPCAL1		CABIN1
	CLCN4	CYP2J21	FGD4	HPGDS		CABLES1
	CLEC14A	CYP2J22	FGFR1	HSD11B1A		CABP1
	CLMN	CYP2J23	FGL2	HSD11B1B		CABYR
	CLP1	CYP2J24P	FH	HSD3B7		CACNG3
	CMTM3	CYP4A22	FKTN	HSDL2		CADM2
	CNIH1	CYP4B7	FOXA2	HSPB1		CADPS2
	CNTF	CYR61	FOXD1	IAH1		CALD1
	CNTN3	CZIB	FSD1L	IFNA3		CALML4
	CNTN4	DAB1	FST	IFNW1		CAMK2G
	CNTN6	DACT1	FXYD2	IFT22		CAMKV
	COCH	DAG1	FXYD6	IKBKE		CAMSAP1
	COG1	DALRD3	GAB1	IL10		CAPN5
	COIL	DARS	GABRR1	IL11RA		CAPN9
	COL11A1	DARS2	GALNT7	IL12RB2		CAPNS2
	COL1A1	DBT	GALR1	IL23R		CARD9
	COL24A1	DCAF1	GAR1	IL9		CASKIN1
	COL28A1	DCDC1	GCNT7	INIP		CBLN2
	COMMD9	DDAH1	GFM2	INSL5		CBS
	COPB1	DDR2	GFRA2	IRF6		CCAR1
	COQ6	DDX59	GGH	ISL1		CCDC110
	COR8	DENND6A	GGNBP2	ITFG2		CCDC117
	CORO1B	DEPDC1	GINS4	ITGA1		CCDC14
	COX16	DERA	GINS4-PPP1RL	ITGA4		CCDC17
	COX7C	DHCR24	GLCCI1	ITGB1BP1		CCDC180
	CPSF2	DIO1	GLRA3	ITGB1BP3		CCDC181
	CPSF4L	DLK1	GLRX	ITGB3BP		CCDC191
	CPSF7	DM5L	GMCL1	JAK1		CCDC34
	CPT1A	DMAP1	GMNN	KCND3		CCDC80
	CRAMP1	DMBX1	GNA14	KHDRBS3		CCDC91
	CRB1	DNAAF4	GNAQ	KIAA1143		CCDC93
	CRBN	DNAH1	GOLGA7	KIAA1958		CCND2
	CREB3L1	DNAH12	GPAT3	KIF15		CCNG2
	CRLF2	DNAJB4	GPAT4	KIF24		CCNI
	CRY2	DNAJC12	GPBP1	KLF11		CCR6
	CRYBA4	DNAJC24	GPC5	KLHL34		CCSAP
	CRYBB1	DNAJC6	GPC6	LAMB3		CCSER1
	CSRP2	DNASE1L3	GPM6A	LARS2		CD200R1A
	CSRP3	DNASE2B	GPX8	LAT2		CD200R1B
	CSTF3	DNM3	GREM2	LECT2		CD226
	CTNND1	DNMT1	GSAP	LEF1		CDC20
	CTR9	DNTTIP2	GTF2H1	LIMD1		CDC7
	CTRC	DOCK7	GZF1	LOC100857191		CDC73
	CTSD	DPH2	GZMA	LOC100857348		CDH23
	CYB561A3	DPH5	GZMK	LOC100857403		CDK5RAP2
	CYB5R2	DPH6	H2AZ2	LOC100857609		CDK8
	CYP1C1	DPM1	HAND2	LOC100857710		CDK9
	CYP2R1	DPYSL4	HAS2	LOC100857744		CDKAL1
	CYP46A1	DR1	HELQ	LOC100857940		CDKL5
	CYP4F11	DSN1	HEXB	LOC100857947		CDX2
	DAAM1	DUSP7	HHIP	LOC100858177		CDX4
	DAGLA	ECH1	HHLA2	LOC100858444		CECR5L
	DCAF15	ECHDC2	HJURP	LOC100858506		CEL
	DCAF4L2	ECM2	HK2	LOC100858777		CENPE
	DCAF5	EDEM1	HMGB2	LOC100859039		CENPJ
	DCP1A	EDEM3	HNMT	LOC100859414		CENPP
	DDB1	EEFSEC	HNRNPD	LOC100859848		CEP192
	DDB2	EFCAB11	HNRNPDL	LOC101747302		CEP76
	DDHD1	EFCAB14	HPGD	LOC101747649		CERCAM
	DDX24	EFCAB7	HPSE	LOC101747822		CETN1
	DDX31	EHD4	HRC8L	LOC101747868		CETN1L
	DEAF1	EHMT1	HS3ST1	LOC101747920		CFAP221
	DEDD	EIF2B3	HSD17B11	LOC101747995		CFAP44
	DEGS2	EIF3G	HSD17B13	LOC101748060		CFAP77
	DENND2B	EIF3K	HSPB3	LOC101748309		CFH
	DENND5A	EIF3M	HTR1E	LOC101748373		CHCHD1
	DEPDC7	EIF4E3	HTR3A	LOC101748432		CHEK2
	DGKZ	EIF4G2	IBSP	LOC101748453		CHIC1
	DHCR7	EIF4H	ICA1	LOC101748544		CHM
	DHRS7	ELMO1	IDO2	LOC101748547		CHMP2B
	DHX34	ELOF1	IFITM10	LOC101748625		CHN2
	DICER1	ELOVL1	IFT46	LOC101748659		CHRDL2
	DIO2	ELP4	IFT57	LOC101748660		CHRNA9
	DIO3	EMC3	IFT74	LOC101748700		CHST10
	DISP2	EML1	IGF2	LOC101748716		CHST15
	DKK3	EML4	IKBKB	LOC101748787		CHST3
	DLG5	EML5	IL10RA	LOC101748883		CHSY1
	DLGAP5	EPM2A	IL15	LOC101749116		CIDEA
	DLL4	EPS15	IL31RA	LOC101749540		CILP
	DLST	EPS8	IL6ST	LOC101749682		CISD2
	DMRT2	ERI3	ING1	LOC101749758		CIZ1
	DMRTA2	ERICH3	INPP4B	LOC101749837		CKAP4
	DMRTB1	EVI5	INS	LOC101750273		CKMT2
	DNAAF2	EVL	INSM1	LOC101750697		CL2
	DNAH3	EVX2	INTS2	LOC101750933		CLCA1
	DNAJB1	EXOC2	IRS2	LOC101752313		CLCA2
	DNAJC17	EXOSC5	IRX2	LOC107049085		CLCN4
	DNAL1	EXTL2	IRX4	LOC107049245		CLCN5
	DOCK3	F3	ITGA2	LOC107049256		CLDN2
	DPF3	FAAH	JAML	LOC107049264		CLDN23
	DPYD	FAF1	KANSL3	LOC107049339		CLDND1
	DRD4	FAM107A	KAT6A	LOC107051686		CLEC19A
	DTD2	FAM120C	KCNIP3	LOC107051687		CLN6
	DTX4	FAM159A	KCNQ1	LOC107051690		CLNS1A
	DUSP6	FAM163A	KCNU1	LOC107051761		CLPX
	DUSP8	FAM174A	KIAA1524	LOC107051763		CLTC
	DYNC1H1	FAM180B	KIZ	LOC107051892		CLUL1
	E2F8	FAM181A	KLC2	LOC107051919		CMC1
	EAPP	FAM20B	KLHDC3	LOC107051921		CMPK2
	EBNA1BP2	FAM3D	KLHL1	LOC107051937		CMSS1
	EEF1G	FAM69A	KLHL38	LOC107051938		CNBP
	EFCAB4B	FAM78B	KLHL8	LOC107052410		CNDP1
	EFCC1	FAM98B	KMT2A	LOC107052523		CNDP2
	EFHD2	FANCD2	KYNU	LOC107052525		CNGA1
	EGFLAM	FANCF	LACTB2	LOC107052617		CNGA2
	EGLN3	FARSA	LARP7	LOC107052803		CNGA3
	EHF	FASLG	LDHA	LOC107052804		CNKSR3
	EIF2AK4	FBXL12	LETM2	LOC107052805		CNOT11
	EIF2B2	FGD3	LHX1	LOC107052806		CNOT6L
	EIF2S1	FGF20	LIN54	LOC107052807		CNTRL
	EIF5	FGGY	LINGO2	LOC107052810		COA5
	ELAPOR2	FIBIN	LMAN2L	LOC107052811		COG2
	ELAVL4	FKBP11	LMBRD1	LOC107052814		COG7
	ELF5	FLNB	LOC100857292	LOC107052820		COL13A1
	ELMSAN1	FLRT2	LOC100858295	LOC107052823		COL24A1
	ELOVL7	FMN1	LOC100858601	LOC107052824		COL27A1
	ENTPD5	FMO3	LOC100858869	LOC107052825		COL5A1
	EOGT	FMO4	LOC101747569	LOC107052826		COL8A1
	EPHX3	FNBP1L	LOC101747663	LOC107052866		COLEC11
	EPS8L2	FNDC7	LOC101747852	LOC107052867		COLQ
	ERC2	FOXD3	LOC101748284	LOC107052869		COMMD3
	ERG28	FOXG1	LOC101748511	LOC107052892		COMMD8
	ERH	FOXP1	LOC101748661	LOC107052893		COPS8
	ERO1A	FRMD4B	LOC101748752	LOC107052894		COQ4
	ERRFI1	FRRS1	LOC101748851	LOC107052895		COQ5
	ESR2	FSHB	LOC101748912	LOC107052896		CORIN
	ESRRB	FSIP1	LOC101749062	LOC107052897		COX18
	ESRRG	FTL	LOC101749095	LOC107053084		COX6A1
	EVI5L	FUBP1	LOC101749127	LOC107053085		CPD
	EXD1	FUT8	LOC101749407	LOC107053089		CPED1
	EXD2	FYB2	LOC101749479	LOC107053100		CPOX
	EXOC3L	GADD45A	LOC101749678	LOC107053809		CPXM2
	EXOC3L4	GADD45GIP1	LOC101749720	LOC107054016		CRACDL
	EXOC5	GALC	LOC101749759	LOC107054017		CRAT
	EXT2	GALNT18	LOC101749895	LOC107054042		CRB1
	F2	GALNT7	LOC101749927	LOC107054047		CRB2
	FADD	GALR1	LOC101750021	LOC107054049		CREB5
	FADS1	GAP43	LOC101750202	LOC107054178		CREG2
	FADS2	GAS2	LOC101750226	LOC107054183		CRK
	FAM102B	GATA2	LOC101750371	LOC107054185		CRKL
	FAM104A	GBP	LOC101750462	LOC107054189		CRY1
	FAM129A	GBP4L	LOC101750506	LOC107054332		CRYAA
	FAM161B	GCDH	LOC101750607	LOC107054373		CRYBA1
	FAM174B	GCLM	LOC101750640	LOC107054374		CRYBA4
	FAM177A1	GFI1	LOC101750669	LOC107054539		CRYBB1
	FAM179B	GHRL	LOC101750770	LOC107054563		CRYL1
	FAM183A	GJD2	LOC101750827	LOC107054784		CSMD3
	FAM188B	GLRX2	LOC101750858	LOC107054785		CTBP2
	FAM196A	GLRX3	LOC101750958	LOC107054787		CTBS
	FAM19A1	GLT8D1	LOC101750975	LOC107055191		CTNNA1
	FAM19A4	GLTSCR2	LOC101751337	LOC107055194		CTNS
	FAM208A	GLUL	LOC101751384	LOC107055195		CTTNBP2
	FAM71D	GLYCTK	LOC101751461	LOC107055197		CUTAL
	FANCM	GMIP	LOC101751521	LOC112530081		CUZD1
	FAR1	GMPPB	LOC101751629	LOC112530151		CXCL13
	FBLN2	GNAI2	LOC101751801	LOC112530152		CXCL13L2
	FBLN5	GNAT1	LOC101751874	LOC112530321		CXCL13L3
	FBXO21	GNB5	LOC101752020	LOC112530332		CXCR7
	FBXO3	GNG12	LOC101752247	LOC112530623		CXorf23
	FBXO33	GNG5	LOC101752305	LOC112530674		CYB5A
	FBXO34	GNL3	LOC107049068	LOC112530683		CYLY
	FBXO46	GNPDA2	LOC107049171	LOC112530788		CYP4V2
	FCER2	GOLGA3	LOC107049176	LOC112530792		CYR61
	FCF1	GORAB	LOC107049214	LOC112530793		DAB2IP
	FEN1	GP9	LOC107049543	LOC112531487		DACH2
	FERMT2	GPBP1L1	LOC107049545	LOC112531488		DACT2
	FEZF2	GPD2	LOC107049953	LOC112531503		DAG1
	FGF19	GPR27	LOC107050827	LOC112531504		DAPP1
	FGF3	GPR52	LOC107050997	LOC112531723		DAZL
	FGF4	GPR62	LOC107051625	LOC112531724		DBI
	FHAD1	GPR65	LOC107051735	LOC112531724_1		DCBLD2
	FHIT	GPR88	LOC107051737	LOC112531797		DCK
	FJX1	GPSM2	LOC107051746	LOC112531839		DCTN5
	FKBP3	GPX1	LOC107051747	LOC112531841		DDAH1
	FLRT1	GPX7	LOC107051748	LOC112531907		DDIT4
	FLVCR2	GREM1	LOC107051939	LOC112531908		DDTL
	FNBP4	GRIP2	LOC107051940	LOC112531980		DDX10
	FNTB	GRM2	LOC107051941	LOC112531986		DDX21
	FOS	GSC	LOC107051943	LOC112531987		DDX28
	FOXA1	GTF2B	LOC107051944	LOC112532061		DDX31
	FOXD2	GUF1	LOC107051945	LOC112532062		DDX51
	FOXE3	GXYLT2	LOC107051955	LOC112532082		DDX59
	FOXN3	H1FOO	LOC107052312	LOC112532092		DEK
	FOXP2	H1FX	LOC107052357	LOC112532118		DELE
	FRMD6	HDGF	LOC107052359	LOC112532173		DENND1A
	FRMD8	HEBP2	LOC107052414	LOC112532899		DENND1B
	FTH1	HECTD3	LOC107052417	LOC112532900		DENND4A
	FUZ	HEMK1	LOC107052648	LOC112532927		DEPDC1B
	G2E3	HENMT1	LOC107052651	LOC112533182		DEPDC5
	GAL	HIP1	LOC107052652	LOC112533183		DERA
	GALNT16	HMCES	LOC107052665	LOC121106442		DERL3
	GANC	HMGCS2	LOC107052675	LOC121106466		DGCR14
	GCH1	HNRNPUL1	LOC107052710	LOC121106476		DGCR2
	GCHFR	HOOK1	LOC107052711	LOC121106490		DHFR
	GEMIN2	HOXD10	LOC107052713	LOC121106506		DHRS13
	GIF	HOXD11	LOC107052732	LOC121106526		DHX40
	GIPC1	HOXD12	LOC107052736	LOC121106741		DIMT1
	GIPR	HOXD13	LOC107052740	LOC121106742		DLL1
	GLB1L2	HOXD3	LOC107052745	LOC121106743		DMAP1
	GLIS1	HOXD4	LOC107052785	LOC121106744		DMBX1
	GLMN	HOXD8	LOC107052800	LOC121106745		DNA2
	GLRX5	HOXD9	LOC107052850	LOC121106836		DNAH1
	GLYR1	HPDL	LOC107052855	LOC121106838		DNAJB12
	GMFB	HSD17B7	LOC107053297	LOC121106885		DNAJB14
	GNB1L	HSF5	LOC107053392	LOC121107190		DNAJB9
	GNG2	HSPB11	LOC107053396	LOC121107259		DNAJC1
	GNPNAT1	HTATIP2	LOC107053397	LOC121107260		DNAJC18
	GOLGA5	HTD2	LOC107053858	LOC121107261		DNASE2B
	GP1BB	HYAL1	LOC107054112	LOC121107290		DNLZ
	GPATCH2L	HYAL2	LOC107054133	LOC121107313		DNM1
	GPHN	HYAL3	LOC107054136	LOC121107315		DOC2B
	GPR132	HYI	LOC107054137	LOC121107507		DOCK2
	GPR135	IARS	LOC107054138	LOC121107619		DOCK4
	GPR137C	IER5	LOC107054808	LOC121107621		DOK6
	GPR39	IFNG	LOC107054811	LOC121107625		DOLK
	GPR4	IFT122	LOC107054964	LOC121107627		DOLPP1
	GPX2	IFT22	LOC107054966	LOC121107628		DPEP2
	GRAMD1B	IL12RB2	LOC107054976	LOC121107629		DPH1
	GRASP	IL17RC	LOC107054995	LOC121107630		DPH2
	GRK2	IL17RE	LOC107054998	LOC121108095		DPH3P1
	GRM7	IL23R	LOC107055009	LOC121108310		DPM2
	GSKIP	IL9	LOC107055072	LOC121108311		DPP8
	GSTZ1	IMMP1L	LOC107056943	LOC121108312		DPT
	GTF2A1	IMPDH2	LOC107057581	LOC121108335		DRD3
	GTF2H1	INSC	LOC107057637	LOC121108336		DRG1
	HARBI1	INSL5	LOC112530064	LOC121108355		DSCAM
	HAUS2	INSRR	LOC112530165	LOC121108356		DTX3L
	HCCS	INTS3	LOC112530177	LOC121108357		DUS2
	HCN4	INTS5	LOC112530192	LOC121108358		DUSP13
	HDAC11	IP6K1	LOC112530424	LOC121108453		DUSP19
	HEATR5A	IP6K2	LOC112530573	LOC121108455		DUSP29
	HECTD1	IPO13	LOC112530621	LOC121108456		DUSP4
	HESX1	IPP	LOC112530622	LOC121108465		DYL1
	HFM1	IPPK	LOC112530624	LOC121108471		DYL2
	HHIPL1	IQCF6	LOC112530627	LOC121108478		DYNLL1
	HIF1A	IRAG1	LOC112530684	LOC121108492		DYNLT1
	HIPK3	IRAK2	LOC112530685	LOC121108493		E2F3
	HMCN1	IRAK4	LOC112530779	LOC121108495		E4F1
	HMGCLL1	ISY1	LOC112530795	LOC121108497		EARS2
	HN1L	ITGB3BP	LOC112531406	LOC121108503		EBAG9
	HNF4beta	ITIH3	LOC112531540	LOC121108513		ECM2
	HPS4	ITK	LOC112531618	LOC121108515		ECSCR
	HPS5	ITPA	LOC112531630	LOC121108516		EDNRB2
	HRAS	JAGN1	LOC112531632	LOC121108518		EEF1AKMT1
	HRH1	JAK1	LOC112531737	LOC121108523		EFCAB5
	HS2ST1	JAZF1	LOC112531784	LOC121108524		EFCC1
	HSD17B12	JUN	LOC112531818	LOC121108533		EFHB
	HSP90AA1	KANK4	LOC112531822	LOC121108560		EGFL6
	HSPA2	KATNBL1	LOC112531853	LOC121108562		EGFL7
	HTR1D	KBTBD12	LOC112531854	LOC121108563		EIF1AX
	IFITM10	KBTBD8	LOC112531855	LOC121108631		EIF2B3
	IFITM5	KCNA4	LOC112531861	LOC121108633		EIF4E
	IFT43	KCNC1	LOC112531864	LOC121108634		EIF4EBP2
	IGF2	KCNH5	LOC112531900	LOC121108635		EIF4ENIF1
	IGHMBP2	KCNK10	LOC112531953	LOC121108636		EIF5B
	IL17RD	KCNK13	LOC112531981	LOC121108637		ELF2
	IL5RA	KCNK4	LOC112532067	LOC121108638		ELOVL1
	ILVBL	KCTD6	LOC112532214	LOC121108891		ELOVL4
	INAFM2	KDM4A	LOC112532233	LOC121108893		ELOVL7
	INCENP	KDM4C	LOC112532234	LOC121108902		EMC2
	INCENPL	KIAA0040	LOC112532278	LOC121108909		EMC3
	INO80	KIAA1549L	LOC112532384	LOC121109098		EMC6
	INPP5J	KIAA1614	LOC112532397	LOC121109103		EMCN
	INS	KIF14	LOC112532437	LOC121109179		EMILIN2
	INSM2	KIF18A	LOC112532461	LOC121109220		EMSY
	IPO7	KIF26A	LOC112532593	LOC121109221		EN1
	IQCE	KIF2C	LOC112532594	LOC121109222		ENDOG
	IQSEC1	KIFAP3	LOC112532747	LOC121109395		ENG
	IRF7	KLF15	LOC112532760	LOC121109408		ENKUR
	ISCA2	KLHDC8B	LOC112533026	LOC121109433		ENY2
	ISM2	KLHL20	LOC112533027	LOC121109566		EPFIP1L
	ISPD	KLHL42	LOC112533269	LOC121109568		EPHA7
	ISX	KPTN	LOC112533305	LOC121109569		EPHX3
	ITPK1	KTI12	LOC112533636	LOC121109713		EPS8
	ITPKA	KYAT3	LOC117654556	LOC121109806		ERAL1
	IVD	LAMA5	LOC121106454	LOC121109807		ERBB4
	IVNS1ABP	LAMB2	LOC121106494	LOC121109835		ERCC8
	JAG2	LAMC1	LOC121106699	LOC121109869		ERG
	JAML	LAMC2	LOC121106700	LOC121109956		ERI1
	JDP2	LDLRAD1	LOC121107137	LOC121109958		ERI3
	JKAMP	LEPR	LOC121107139	LOC121110015		ERMARD
	JMJD7	LEPROT	LOC121107184	LOC121110032		ERN2
	KAT7	LEUTX	LOC121107191	LOC121110050		ESCO1
	KBTBD4	LEXM	LOC121107273	LOC121110088		ESYT3
	KCNJ11	LHFPL4	LOC121107280	LOC121110089		ETF1
	KCNQ1	LHX4	LOC121107281	LOC121110212		ETS2
	KCNT2	LHX8	LOC121107282	LOC121110213		EXOC8
	KDM2A	LMCD1	LOC121107285	LOC121110214		EXOSC2
	KLC1	LMO1	LOC121107286	LOC121110216		EXPH5
	KLHDC1	LMOD3	LOC121107344	LOC121110321		EZR
	KLHDC2	LMX1A	LOC121107352	LOC121110386		F13B
	KLHL28	LNPK	LOC121107412	LOC121110391		F5
	KMT5B	LOC100857428	LOC121107413	LOC121110392		FAAH
	KNL1	LOC100857440	LOC121107414	LOC121110407		FAM102A
	KNOP1	LOC100857512	LOC121107418	LOC121110441		FAM114A1
	KNSTRN	LOC100857556	LOC121107419	LOC121110442		FAM120B
	KTN1	LOC100857609	LOC121107420	LOC121110443		FAM13A
	L2HGDH	LOC100857694	LOC121107421	LOC121110444		FAM149A
	L3HYPDH	LOC100858688	LOC121107422	LOC121110445		FAM151B
	L3MBTL3	LOC100859067	LOC121107423	LOC121110446		FAM151BL
	LARGE2	LOC100859246	LOC121107424	LOC121110447		FAM175B
	LDHA	LOC100859274	LOC121107527	LOC121110448		FAM196B
	LDLRAD3	LOC100859276	LOC121107528	LOC121110450		FAM210A
	LEF1	LOC100859515	LOC121107530	LOC121110473		FAM222B
	LGALS3	LOC100859629	LOC121107600	LOC121110475		FAM3B
	LGALSL2	LOC100859636	LOC121107706	LOC121110476		FAM3C
	LGMN	LOC101747367	LOC121107707	LOC121110477		FAM46A
	LGR4	LOC101747452	LOC121107708	LOC121110478		FAM53B
	LHX9	LOC101747481	LOC121107709	LOC121110479		FAM57A
	LIFR	LOC101747588	LOC121107710	LOC121110480		FAM69B
	LIMA1	LOC101747910	LOC121107792	LOC121110481		FAM69C
	LIN52	LOC101747931	LOC121108234	LOC121110572		FAM89A
	LIN7C	LOC101748028	LOC121108235	LOC121110731		FANCB
	LMO2	LOC101748064	LOC121108250	LOC121111058		FANCD2
	LMO4	LOC101748080	LOC121108251	LOC121111060		FANCF
	LOC100857206	LOC101748153	LOC121108261	LOC121111351		FAR2
	LOC100857341	LOC101748245	LOC121108262	LOC121111352		FBXL4
	LOC100857397	LOC101748281	LOC121108264	LOC121111416		FBXO7
	LOC100857745	LOC101748344	LOC121108270	LOC121111455		FCHSD1
	LOC100857834	LOC101748507	LOC121108313	LOC121111456		FCN3
	LOC100859161	LOC101748543	LOC121108314	LOC121111593		FDX1
	LOC100859862	LOC101748553	LOC121108315	LOC121112823		FEM1B
	LOC101747613	LOC101748673	LOC121108331	LOC121113094		FEZF1
	LOC101747645	LOC101748756	LOC121108332	LOC121113098		FGF16
	LOC101747663	LOC101748830	LOC121108333	LOC121113099		FGF18
	LOC101747773	LOC101748992	LOC121108339	LOC121113100		FGF23
	LOC101747844	LOC101749377	LOC121108340	LOC121113102		FGF6
	LOC101748137	LOC101749453	LOC121108341	LOC121113103		FGF9
	LOC101748182	LOC101749505	LOC121108362	LOC121113104		FGFR1OP
	LOC101748323	LOC101749517	LOC121108367	LOC121113211		FGFR2
	LOC101748353	LOC101749673	LOC121108446	LOC121113212		FHL5
	LOC101748408	LOC101749716	LOC121108447	LOC121113381		FIBIN
	LOC101748427	LOC101749793	LOC121108448	LOC121113386		FILIP1L
	LOC101748544	LOC101749814	LOC121108449	LOC121113472		FKBP14
	LOC101748818	LOC101749837	LOC121108450	LOC124416944		FLOT2
	LOC101748867	LOC101749987	LOC121108451	LOC124416948		FLT1
	LOC101748910	LOC101750019	LOC121108452	LOC124417106		FLT3
	LOC101748953	LOC101750189	LOC121108468	LOC124417112		FN1
	LOC101749092	LOC101750229	LOC121108474	LOC124417113		FNBP1
	LOC101749146	LOC101750379	LOC121108482	LOC124417146		FNDC1
	LOC101749275	LOC101750386	LOC121108498	LOC124417310		FOLR3
	LOC101749471	LOC101750426	LOC121108501	LOC124417407		FOPNL
	LOC101749472	LOC101750475	LOC121108504	LOC124417408		FOXI1
	LOC101749904	LOC101750514	LOC121108511	LOC124417409		FOXN1
	LOC101749936	LOC101750892	LOC121108512	LOC124417410		FPGS
	LOC101750071	LOC101751179	LOC121108528	LOC124417411		FRAS1
	LOC101750415	LOC101751271	LOC121108535	LOC124417524		FRMD1
	LOC101750423	LOC101751348	LOC121108586	LOC124417540		FRMPD4
	LOC101750449	LOC101751390	LOC121108587	LOC124417547		FRY
	LOC101750454	LOC101751437	LOC121108994	LOC124417563		FRZB
	LOC101750506	LOC101751440	LOC121108996	LOC124417652		FSHB
	LOC101750540	LOC101751476	LOC121108999	LOC124417656		FTO
	LOC101750560	LOC101751709	LOC121109080	LOC124417711		FUBP3
	LOC101750580	LOC101751737	LOC121109093	LOC124417712		FUT11
	LOC101750635	LOC101751780	LOC121109094	LOC124417741		FUT9
	LOC101750659	LOC101751837	LOC121109097	LOC124417747		GABRA2
	LOC101750667	LOC101751866	LOC121109109	LOC124417748		GABRA3
	LOC101750715	LOC101751955	LOC121109110	LOC124417755		GABRA4
	LOC101750820	LOC101752106	LOC121109158	LOC124417805		GABRE
	LOC101750856	LOC101752273	LOC121109165	LOC124417826		GABRG1
	LOC101750929	LOC107048990	LOC121109173	LOC124417872		GABRP
	LOC101750987	LOC107049174	LOC121109209	LOC124417878		GABRQ
	LOC101751121	LOC107049225	LOC121109210	LOC124417927		GAD2
	LOC101751123	LOC107049412	LOC121109211	LOC124418098		GALNT15
	LOC101751158	LOC107049488	LOC121109212	LOC124418130		GALNT2
	LOC101751171	LOC107049489	LOC121109213	LOC124418167		GALR1L
	LOC101751389	LOC107049608	LOC121109214	LOC124418171		GAS2
	LOC101751426	LOC107049618	LOC121109216	LOC124418336		GATA6
	LOC101751553	LOC107049826	LOC121109303	LOC124418363		GATC
	LOC101751605	LOC107049828	LOC121109357	LOC417507		GATD3AL2
	LOC101751689	LOC107049909	LOC121109396	LOC419840		GBGT1
	LOC101751742	LOC107049973	LOC121109483	LOC419888		GBP
	LOC101751752	LOC107049991	LOC121109550	LOC420291		GBX2
	LOC101751855	LOC107050073	LOC121109621	LOC420294		GC
	LOC101751884	LOC107050335	LOC121109622	LOC420716		GDPD1
	LOC101751924	LOC107051148	LOC121109623	LOC421935		GDPD4
	LOC101752157	LOC107051197	LOC121109624	LOC427400		GEMIN4
	LOC101752158	LOC107051741	LOC121109625	LOC428383		GFER
	LOC101752260	LOC107051811	LOC121109626	LOC431653		GFI1B
	LOC107049103	LOC107051973	LOC121109706	LOC768614		GGA2
	LOC107049127	LOC107052199	LOC121109707	LOC769491		GGT2
	LOC107049129	LOC107052216	LOC121109776	LOC769884		GGT5
	LOC107049158	LOC107052656	LOC121109793	LOC769987		GIT1
	LOC107049166	LOC107052884	LOC121109805	LOC776018		GJA3
	LOC107049198	LOC107052889	LOC121109873	LOC776273		GJB2
	LOC107049199	LOC107052897	LOC121109881	LPAR1		GJB6
	LOC107049200	LOC107053345	LOC121109888	LRIG2		GLE1
	LOC107049267	LOC107053347	LOC121109889	LRRN4		GLMN
	LOC107049269	LOC107053349	LOC121109890	LRWD1		GLOD4
	LOC107049274	LOC107053361	LOC121109900	LTBP1		GLOD5
	LOC107049643	LOC107053365	LOC121109907	LY6CLEL		GLRA2
	LOC107049675	LOC107053374	LOC121109908	LY6E		GLRX2
	LOC107050036	LOC107053383	LOC121109909	LY6EL		GLYCTK
	LOC107050163	LOC107053407	LOC121109910	LYPD2		GMPPB
	LOC107050579	LOC107053449	LOC121109911	LZTFL1		GNAI2
	LOC107050617	LOC107053450	LOC121109912	M6PR		GNAL
	LOC107050662	LOC107053494	LOC121109913	MAFA		GNAT1
	LOC107050724	LOC107053497	LOC121109914	MAGI3		GNAZ
	LOC107050762	LOC107053500	LOC121109920	MAN1A2		GNG5
	LOC107051159	LOC107053502	LOC121109921	MAPKAPK2		GNPAT
	LOC107051471	LOC107053504	LOC121109922	MBTPS2		GNPDA2
	LOC107051508	LOC107053527	LOC121109939	MCCC2L		GNPTG
	LOC107051768	LOC107053528	LOC121110130	METTL24		GOLGA1
	LOC107051813	LOC107053531	LOC121110131	MFAP5		GOLGA2
	LOC107051814	LOC107053532	LOC121110181	MFSD4A		GOSR1
	LOC107051815	LOC107053541	LOC121110245	MFSD4B		GP9
	LOC107051819	LOC107053542	LOC121110246	MIER1		GPBP1L1
	LOC107051820	LOC107053544	LOC121110249	MIR101-2		GPD1L2
	LOC107051866	LOC107053545	LOC121110262	MIR12233		GPM6B
	LOC107051919	LOC107053546	LOC121110306	MIR12265		GPR107
	LOC107051932	LOC107053566	LOC121110307	MIR12281		GPR12
	LOC107051933	LOC107053567	LOC121110328	MIR12282		GPR15
	LOC107052165	LOC107053572	LOC121110494	MIR1329		GPR161
	LOC107052210	LOC107053584	LOC121110502	MIR1452		GPR26
	LOC107052245	LOC107053594	LOC121110503	MIR1459		GPR37
	LOC107052249	LOC107053606	LOC121110509	MIR147-1		GPR62
	LOC107052543	LOC107053714	LOC121110516	MIR153-2		GPR63
	LOC107052869	LOC107053729	LOC121110526	MIR1669		GPR85
	LOC107053295	LOC107053780	LOC121110561	MIR1744		GPRIN3
	LOC107053348	LOC107053812	LOC121110562	MIR1756B		GPSM1
	LOC107053353	LOC107053815	LOC121110576	MIR1797		GPX1
	LOC107053358	LOC107053827	LOC121110577	MIR1809		GRAMD1C
	LOC107053366	LOC107053900	LOC121110578	MIR205		GREB1L
	LOC107053368	LOC107053901	LOC121110579	MIR205C		GRID2
	LOC107053373	LOC107053916	LOC121110581	MIR29B2		GRID2IP
	LOC107053375	LOC107053919	LOC121110595	MIR29C		GRM2
	LOC107053389	LOC107053926	LOC121110689	MIR456		GRPR
	LOC107053391	LOC107053927	LOC121110716	MIR6592		GRSF1
	LOC107053392	LOC107053928	LOC121110766	MIR6602		GRXCR1
	LOC107053396	LOC107053930	LOC121110786	MIR6606		GSC2
	LOC107053397	LOC107053937	LOC121111035	MIR6622		GSG2
	LOC107053405	LOC107053940	LOC121111037	MIR6653		GSTT1
	LOC107053406	LOC107053944	LOC121111038	MIR6654		GSTT1L
	LOC107053412	LOC107053945	LOC121111261	MIR6655		GSX1
	LOC107053423	LOC107053962	LOC121111315	MIR6699		GTF2B
	LOC107053424	LOC107053964	LOC121111338	MIR7444		GTF2H5
	LOC107053430	LOC107053966	LOC121111340	MIR7448		GTF3A
	LOC107053432	LOC107053979	LOC121111341	MIR7457		GTF3C5
	LOC107053438	LOC107054016	LOC121111342	MIR7474		GTPBP8
	LOC107053444	LOC107054017	LOC121111528	MIR7479-1		GUCD1
	LOC107053454	LOC107054023	LOC121111530	MIR7479-2		GUCY2D
	LOC107053458	LOC107054030	LOC121111531	MIR7479-3		GUF1
	LOC107053461	LOC107054032	LOC121111685	MIS12		H2AFY2
	LOC107053462	LOC107054033	LOC121111692	MOBP		H2AFZ
	LOC107053464	LOC107054034	LOC121111693	MOV10		HACD3
	LOC107053484	LOC107054037	LOC121111694	MRPS30		HACL1
	LOC107053486	LOC107054039	LOC121112089	MUSK		HDAC3
	LOC107053509	LOC107054049	LOC121112090	MYBBP1A		HDX
	LOC107053511	LOC107054051	LOC121113079	MYEF2		HECTD3
	LOC107053516	LOC107054058	LOC121113089	MYL10		HEG1
	LOC107053519	LOC107054060	LOC121113129	MYORG		HERC3
	LOC107053521	LOC107054061	LOC121113143	NANOG		HERC4
	LOC107053523	LOC107054065	LOC121113168	NANP		HEXDCL
	LOC107053556	LOC107054199	LOC121113201	NAPRT		HFM1
	LOC107053557	LOC107054341	LOC121113206	NCAPG2		HIC1
	LOC107053564	LOC107054342	LOC121113239	NCF1C		HK1
	LOC107053568	LOC107054344	LOC121113392	NEURL1		HKDC1
	LOC107053569	LOC107054352	LOC121113399	NEUROD1		HMGB1
	LOC107053571	LOC107054371	LOC124416959	NEUROG1		HMGN1
	LOC107053576	LOC107054394	LOC124417098	NOL10		HMGN2P46
	LOC107053579	LOC107054396	LOC124417099	NOL6		HMGN5
	LOC107053581	LOC107054397	LOC124417100	NPNT		HMGXB4
	LOC107053583	LOC107054398	LOC124417133	NPR1		HMX2
	LOC107053593	LOC107054403	LOC124417147	NR2E1		HMX3
	LOC107053596	LOC107054419	LOC124417215	NRAS		HNF1A
	LOC107053603	LOC107054420	LOC124417216	NUCKS1		HNRNPH3
	LOC107053912	LOC107054425	LOC124417217	NUDT2		HOPX
	LOC107053914	LOC107054429	LOC124417218	ODC		HOXCDX1L
	LOC107053915	LOC107054431	LOC124417219	OLFML3		HPDL
	LOC107053920	LOC107054432	LOC124417221	OPN4-1		HPS4
	LOC107053922	LOC107054433	LOC124417224	ORAI3		HRH1
	LOC107053953	LOC107054434	LOC124417225	OSBPL6		HRH4
	LOC107053954	LOC107054452	LOC124417226	OSTC		HS2ST1
	LOC107053955	LOC107054458	LOC124417252	OSTM1		HS3ST2
	LOC107053980	LOC107054459	LOC124417316	OVST		HS3ST4
	LOC107053990	LOC107054494	LOC124417324	OVSTL		HSCB
	LOC107054012	LOC107054777	LOC124417352	P2RX1		HSF2BP
	LOC107054026	LOC107054785	LOC124417353	PAPSS1		HSPA9
	LOC107054027	LOC107054859	LOC124417355	PARP11		HSPH1
	LOC107054028	LOC107055115	LOC124417356	PARP8		HTR1B
	LOC107054042	LOC107055388	LOC124417357	PDCD11		HTR1F
	LOC107054047	LOC107055390	LOC124417378	PDE1A		HTRA1
	LOC107054309	LOC107055438	LOC124417383	PDE4B		HYAL3
	LOC107054340	LOC107055439	LOC124417385	PDIA6		HYAL6
	LOC107054345	LOC107055885	LOC124417430	PDSS2		HYI
	LOC107054351	LOC107055944	LOC124417431	PDZK1IP1		IARS
	LOC107054353	LOC107056111	LOC124417494	PELO		IBTK
	LOC107054354	LOC107056693	LOC124417507	PFKFB2		ID4
	LOC107054356	LOC107056776	LOC124417516	PGM1		IER5L
	LOC107054382	LOC107056877	LOC124417526	PHC1		IFNL3A
	LOC107054402	LOC107056898	LOC124417624	PHEX		IFRD1
	LOC107054405	LOC107057129	LOC124417672	PHTF1		IFT88
	LOC107054409	LOC107057173	LOC124417691	PIGR		IGDCC3
	LOC107054412	LOC107057415	LOC124417696	PLCB1		IGDCC4
	LOC107054413	LOC112529939	LOC124417714	PLCB4		IGF2R
	LOC107054435	LOC112529946	LOC124417715	PLEKHA3		IGLL1
	LOC107054446	LOC112529965	LOC124417726	PLXNA2		IGSF5
	LOC107054447	LOC112530017	LOC124417746	PM20D1		IKZF2
	LOC107054448	LOC112530078	LOC124417759	POLR2J		IKZF5
	LOC107054455	LOC112530471	LOC124417801	PPIL6		IL17D
	LOC107054550	LOC112530496	LOC124417804	PPM1J		IL18R1
	LOC107054581	LOC112530522	LOC124417886	PPP1R1C		IL18RAP
	LOC107056412	LOC112530663	LOC124417887	PQLC3		IL1R1
	LOC107056413	LOC112530770	LOC124417894	PRDX4		IL1R2
	LOC107056422	LOC112530909	LOC124417895	PRKRIP1		IL1RL1
	LOC107056428	LOC112530933	LOC124417896	PRMT1		IL1RL2
	LOC107056653	LOC112531214	LOC124417899	PTBP3		IL4R
	LOC107056665	LOC112531297	LOC124417912	PTCHD1		IL8L1
	LOC107056682	LOC112531338	LOC124417944	PTGR1		ILDR1
	LOC107057631	LOC112531701	LOC124417965	PTPN22		IMMP2L
	LOC112530352	LOC112531726	LOC124418006	PTPRN2		IMPA2
	LOC112530509	LOC112531814	LOC124418029	PUDP		IMPACT
	LOC112530641	LOC112532478	LOC124418030	PYCRL		IMPG1
	LOC112530788	LOC112532479	LOC124418032	RAB7B		ING3
	LOC112530942	LOC112532481	LOC124418350	RAB7L1		INPP4A
	LOC112530991	LOC112532482	LOC124418361	RAP1A		INPP5E
	LOC112531003	LOC112532485	LOC124418400	RASA1		INPP5K
	LOC112531365	LOC112532493	LOC378902	RASA4B		INSIG2
	LOC112531539	LOC112532496	LOC418414	RASGRP3		INTS4
	LOC112531616	LOC112532497	LOC418421	RASSF5		IP6K1
	LOC112531751	LOC112532498	LOC418423	RAVER2		IPCEF1
	LOC112531904	LOC112532522	LOC419333	RBM45		IPO11
	LOC112531981	LOC112532525	LOC419335	RCC1L		IPO13
	LOC112532148	LOC112532541	LOC421108	REV3L		IPP
	LOC112532166	LOC112532543	LOC421232	RFC2		IPPK
	LOC112532335	LOC112532551	LOC421255	RHNO1		IQCA1
	LOC112532474	LOC112532552	LOC421506	RHOC		IQCF6
	LOC112532490	LOC112532568	LOC422442	RHPN1		IQCH
	LOC112532494	LOC112532577	LOC422609	RIMKLB		IQUB
	LOC112532499	LOC112532585	LOC424300	RMDN2		IRAK1BP1
	LOC112532507	LOC112532587	LOC426155	ROCK2		IRX3
	LOC112532516	LOC112532589	LOC427369	ROR1		IRX5
	LOC112532518	LOC112532590	LOC427371	RPE65		IRX6
	LOC112532519	LOC112532597	LOC428244	RPF2		ISX
	LOC112532527	LOC112532598	LOC428250	RPL34		ISY1
	LOC112532528	LOC112532601	LOC770026	RPP25L		ITGA11
	LOC112532529	LOC112532656	LOC770165	RPSAP58		ITGB5
	LOC112532536	LOC112532663	LOC770392	RRM2		ITPRIPL2
	LOC112532538	LOC112532747	LOC771456	RSBN1		JCHAIN
	LOC112532540	LOC112532808	LOC771515	SACM1L		KALRN
	LOC112532558	LOC112532877	LOC772381	SAT1		KANSL1L
	LOC112532559	LOC112532879	LPCAT1	SEC23B		KAT2B
	LOC112532560	LOC112532898	LRIT3	SEC24B		KAT6B
	LOC112532562	LOC112532901	LRP1B	SEC63		KATNAL1
	LOC112532565	LOC112532902	LRRC17	SECISBP2L		KBTBD13
	LOC112532566	LOC112532907	LRRC19	SEMA6D		KCNA4
	LOC112532578	LOC112532915	LSM1	SERBP1		KCND2
	LOC112532582	LOC112532917	LSP1P1	SESN1		KCNE3
	LOC112532591	LOC112532925	LZTS1	SESTD1		KCNH8
	LOC112532592	LOC112532939	MAK16	SGIP1		KCNJ15
	LOC112532593	LOC112532941	MAML3	SH2B1		KCNMA1
	LOC112532594	LOC112532942	MAP1B	SH3PXD2A		KCNMB1
	LOC112532595	LOC112532943	MAP1LC3C	SHC4		KCNT1
	LOC112532596	LOC112532944	MAP3K1	SIGMAR1		KCNT2
	LOC112532599	LOC112532945	MAPK10	SIKE1		KCNV1
	LOC112532600	LOC112532946	MAT2L2	SLC12A1		KCTD12B
	LOC112532884	LOC112532947	MBP	SLC16A1		KCTD14
	LOC112532894	LOC112532948	MC3R	SLC16A10		KCTD21
	LOC112532897	LOC112532949	MCIDAS	SLC22A16		KCTD5
	LOC112532899	LOC112532950	MCMDC2	SLC24A5		KCTD8
	LOC112532900	LOC112532951	MCUB	SLC25A38		KDELC2
	LOC112532922	LOC112532952	MEA1	SLC25A48		KDM4A
	LOC112532923	LOC112532953	MED13	SLC26A9		KDM8
	LOC112532927	LOC112532954	MEGF10	SLC2A14		KIAA0100
	LOC112532928	LOC112532955	MEPE	SLC30A4		KIAA1217
	LOC112532929	LOC112532956	MGAT4D	SLC35D1		KIAA1257
	LOC112532937	LOC112532957	MGST2	SLC41A1		KIAA2022
	LOC112532938	LOC112532958	MIER3	SLC45A3		KIF12
	LOC112533025	LOC112532959	MIOS	SLC5A9		KIF14
	LOC112533189	LOC112532960	MIR12236	SLC6A20		KIF18A
	LOC112533293	LOC112532963	MIR12250	SMAD5		KIF1BP
	LOC112533326	LOC112532964	MIR12279	SMARCAD1		KIF25
	LOC112533338	LOC112532965	MIR124A	SMC2		KIF2A
	LOC112533347	LOC112533274	MIR124C	SMPX		KIF2C
	LOC112533350	LOC112533336	MIR1451	SMS		KL
	LOC112533365	LOC112533349	MIR1457	SNRPD1		KLB
	LOC112533375	LOC112533354	MIR1557	SNX3		KLF3
	LOC112533383	LOC112533356	MIR1569-2	SNX30		KLF8
	LOC121106471	LOC112533357	MIR1575	SOBP		KLHL22
	LOC121106534	LOC112533358	MIR1593	SPATA5L1		KLHL32
	LOC121106590	LOC112533364	MIR1631	SPATA6		KLHL4
	LOC121106597	LOC112533385	MIR1667	SPNS2		KLHL42
	LOC121106598	LOC112533386	MIR1685	SPNS3		KLHL5
	LOC121106600	LOC112533387	MIR17	SPOCK1		KLKB1
	LOC121106601	LOC112533388	MIR1714	SQRDL		KREMEN1
	LOC121106610	LOC112533389	MIR1736	SRGAP2		KYAT1
	LOC121106613	LOC112533445	MIR1740	SRRM3		KYAT3
	LOC121106618	LOC121106452	MIR1776	SSC4D		LAMA3
	LOC121106648	LOC121106469	MIR1784	SSFA2		LAMC3
	LOC121106649	LOC121106477	MIR1784B	ST7L		LAMTOR1
	LOC121106652	LOC121106535	MIR1804	STIL		LAMTOR3
	LOC121106653	LOC121106596	MIR1811	STN1		LANCL1
	LOC121106654	LOC121106599	MIR18A	STRN		LARGE1
	LOC121106657	LOC121106603	MIR19A	STS		LATS2
	LOC121106659	LOC121106605	MIR19B1	SUSD1		LCA5
	LOC121106674	LOC121106608	MIR20A	SUSD5		LCA5L
	LOC121106676	LOC121106612	MIR21	SYT6		LCMT1
	LOC121106677	LOC121106615	MIR2188	TAF1B		LCP2
	LOC121106757	LOC121106616	MIR302A	TAL1		LCTL
	LOC121106783	LOC121106617	MIR302B	TBC1D22A		LDLRAD4
	LOC121106784	LOC121106619	MIR302C	TBCK		LGALS1B
	LOC121106785	LOC121106620	MIR302D	TCTEX1D1		LGR4
	LOC121106786	LOC121106622	MIR34B	TEAD4		LHPP
	LOC121106787	LOC121106623	MIR34C	TGM4		LHX2
	LOC121106788	LOC121106625	MIR367	TIGD5		LHX3
	LOC121106864	LOC121106626	MIR449A	TMC2		LHX6
	LOC121107109	LOC121106627	MIR449B	TMEM108		LHX9
	LOC121107371	LOC121106628	MIR449C	TMEM158		LIAS
	LOC121107374	LOC121106629	MIR449D	TMEM215		LIMCH1
	LOC121107469	LOC121106630	MIR490	TMEM42		LIMK2
	LOC121107543	LOC121106632	MIR6542	TMPPE		LIN7C
	LOC121107545	LOC121106633	MIR6565	TMX4		LIPT1
	LOC121107546	LOC121106634	MIR6601	TOP1MT		LIPT2
	LOC121107742	LOC121106635	MIR6605	TOPBP1		LMLN
	LOC121107790	LOC121106636	MIR6642	TOPORS		LMO3
	LOC121107796	LOC121106637	MIR6671	TRABD2B		LMO4
	LOC121107797	LOC121106638	MIR6700	TRAF3IP2		LMOD2
	LOC121108085	LOC121106639	MIR7437	TRAF3IP3		LNP1
	LOC121108086	LOC121106640	MIR7446	TRAK1		LOC100857119
	LOC121108245	LOC121106641	MIR7455	TRIM33		LOC100857280
	LOC121108271	LOC121106642	MIR7456	TRNAF-GAA_2		LOC100857421
	LOC121108327	LOC121106643	MIR7466	TRNAF-GAA_3		LOC100857573
	LOC121108363	LOC121106644	MIR92A1	TRNAF-GAA_4		LOC100857645
	LOC121108375	LOC121106645	MOB1A	TRNAF-GAA_5		LOC100857685
	LOC121108376	LOC121106646	MOB3B	TRNAF-GAA_6		LOC100857975
	LOC121108377	LOC121106647	MOCS2	TRNAM-CAU_5		LOC100858332
	LOC121108481	LOC121106656	MPZL2	TRNAN-GUU_5		LOC100858497
	LOC121108491	LOC121106660	MPZL3	TRNAR-ACG		LOC100858814
	LOC121108503	LOC121106664	MRM1	TRNAR-ACG_1		LOC100858845
	LOC121108515	LOC121106666	MROH2B1	TRNAV-UAC_2		LOC100858937
	LOC121108518	LOC121106668	MRPL13	TRPC7		LOC100858984
	LOC121108570	LOC121106669	MRPL2	TSNARE1		LOC100859022
	LOC121108595	LOC121106670	MRPL23	TSPAN9		LOC100859468
	LOC121108611	LOC121106672	MRPL36	TSTA3		LOC100859665
	LOC121108612	LOC121106673	MRPS18C	TTC27		LOC100859862
	LOC121108677	LOC121106678	MRPS27	TTN		LOC101747234
	LOC121108680	LOC121106679	MRPS33	TULP3		LOC101747286
	LOC121108681	LOC121106680	MSC	TXN		LOC101747310
	LOC121108859	LOC121106681	MTBP	UBAP1		LOC101747364
	LOC121108863	LOC121106682	MTFR1	UBAP2		LOC101747367
	LOC121109038	LOC121106684	MTHFD2	UBE2E3		LOC101747452
	LOC121109100	LOC121106685	MTHFD2L	UBE2G1		LOC101747501
	LOC121109179	LOC121106699	MTPN	UBE2R2		LOC101747614
	LOC121109552	LOC121106700	MTSS1	UBE3C		LOC101747889
	LOC121109634	LOC121106701	MYBL1	UBP1		LOC101747966
	LOC121109843	LOC121106744	MYH15	UGCG		LOC101748004
	LOC121110208	LOC121106764	MYO16	ULK4		LOC101748045
	LOC121110275	LOC121106781	MYO19	UPK3B		LOC101748064
	LOC121110410	LOC121106795	NAP1L4	UPK3BL		LOC101748255
	LOC121110592	LOC121106831	NAPB	VIPR2		LOC101748278
	LOC121110616	LOC121106834	NAXD	VIT		LOC101748301
	LOC121110775	LOC121106872	NCAPH	WASF1		LOC101748409
	LOC121110782	LOC121107130	NCOA2	WDR60		LOC101748411
	LOC121110826	LOC121107259	NDUFB2	WDR77		LOC101748457
	LOC121110829	LOC121107260	NDUFB9	WDR78		LOC101748470
	LOC121110830	LOC121107290	NDUFS4	WLS		LOC101748543
	LOC121110832	LOC121107464	NDUFS6	WNT2B		LOC101748569
	LOC121110833	LOC121107466	NECTIN3	XCR1		LOC101748580
	LOC121110834	LOC121107527	NEUROG2	YIPF4		LOC101748639
	LOC121110835	LOC121107544	NIPSNAP3A	YOD1		LOC101748650
	LOC121110836	LOC121107631	NKAIN3	YWHAG		LOC101748676
	LOC121110837	LOC121107632	NKX2-2	YWHAQ		LOC101748713
	LOC121110844	LOC121107791	NKX2-4	ZBTB24		LOC101748844
	LOC121110847	LOC121107813	NKX6-1	ZC3H3		LOC101748943
	LOC121110849	LOC121108000	NKX6-3	ZDHHC3		LOC101748968
	LOC121110863	LOC121108283	NMD3	ZZEF1		LOC101749021
	LOC121110868	LOC121108326	NODAL			LOC101749023
	LOC121110872	LOC121108328	NPAS4			LOC101749091
	LOC121110873	LOC121108418	NPM2			LOC101749175
	LOC121110882	LOC121108514	NSA2			LOC101749256
	LOC121110883	LOC121108529	NT5E			LOC101749278
	LOC121110885	LOC121108588	NUDT9			LOC101749404
	LOC121110886	LOC121108812	NXPH2			LOC101749416
	LOC121110888	LOC121108813	OPN3			LOC101749448
	LOC121110890	LOC121108814	ORC3			LOC101749517
	LOC121110892	LOC121108815	OSBPL5			LOC101749525
	LOC121110893	LOC121108816	OTOL1			LOC101749593
	LOC121110895	LOC121108818	OTUD4			LOC101749621
	LOC121110898	LOC121108820	PACSL			LOC101749640
	LOC121110899	LOC121108821	PAFAH1B2			LOC101749745
	LOC121110901	LOC121108822	PAX1			LOC101749763
	LOC121110903	LOC121108824	PBDC1			LOC101749809
	LOC121110905	LOC121108826	PCMTD1			LOC101749891
	LOC121110909	LOC121108828	PCSK1			LOC101749995
	LOC121110915	LOC121108829	PCSK7			LOC101750019
	LOC121110916	LOC121108860	PCYT1B			LOC101750074
	LOC121110917	LOC121108862	PDE7A			LOC101750112
	LOC121110920	LOC121108864	PDK3			LOC101750189
	LOC121110921	LOC121108865	PDK4			LOC101750230
	LOC121110928	LOC121108866	PDLIM5			LOC101750251
	LOC121110930	LOC121108867	PHLDA2			LOC101750348
	LOC121110932	LOC121108868	PHLDB2			LOC101750353
	LOC121110933	LOC121108869	PIGM			LOC101750362
	LOC121110934	LOC121108870	PIGW			LOC101750445
	LOC121110935	LOC121108871	PITX2			LOC101750451
	LOC121110942	LOC121108903	PKP2			LOC101750453
	LOC121110943	LOC121108905	PLA2G12A			LOC101750503
	LOC121110944	LOC121108988	PLAA			LOC101750517
	LOC121110945	LOC121109080	PLAC8L1			LOC101750538
	LOC121110951	LOC121109103	PLACL2			LOC101750591
	LOC121110952	LOC121109152	PLAT			LOC101750621
	LOC121110954	LOC121109358	PLCXD2			LOC101750659
	LOC121110957	LOC121109642	PLD5			LOC101750715
	LOC121110960	LOC121109682	PLEKHA2			LOC101750820
	LOC121110967	LOC121109684	PLPP1			LOC101750892
	LOC121110968	LOC121109789	PLPP5			LOC101750925
	LOC121110969	LOC121109901	PM20D2			LOC101750929
	LOC121110974	LOC121109952	PNRC1			LOC101751084
	LOC121110978	LOC121110008	POLA1			LOC101751121
	LOC121110979	LOC121110230	POLB			LOC101751137
	LOC121110985	LOC121110240	PON1			LOC101751230
	LOC121110989	LOC121110288	PPM1D			LOC101751311
	LOC121110999	LOC121110380	PPM1K			LOC101751321
	LOC121111000	LOC121110461	PPP1R42			LOC101751348
	LOC121111002	LOC121110462	PPP1RL			LOC101751380
	LOC121111003	LOC121110463	PPP2R5D			LOC101751390
	LOC121111005	LOC121110642	PRLHRL			LOC101751418
	LOC121111006	LOC121110725	PROSC			LOC101751437
	LOC121111013	LOC121110752	PRR33			LOC101751533
	LOC121111015	LOC121110825	PRRC1			LOC101751800
	LOC121111016	LOC121110827	PSAT1			LOC101751866
	LOC121111019	LOC121110831	PSD3			LOC101751878
	LOC121111024	LOC121110839	PTCD2			LOC101751924
	LOC121111032	LOC121110840	PTK7			LOC101751944
	LOC121111035	LOC121110841	PTN			LOC101751989
	LOC121111037	LOC121110842	PTPN12			LOC101751996
	LOC121111038	LOC121110843	PTPN13			LOC101752050
	LOC121111039	LOC121110850	PTPN5			LOC101752086
	LOC121111041	LOC121110852	PTPRJ			LOC101752157
	LOC121111047	LOC121110855	PYGB			LOC101752250
	LOC121111051	LOC121110858	RAB11FIP1			LOC101752274
	LOC121111054	LOC121110865	RAB20			LOC107048987
	LOC121111358	LOC121110870	RAB2A			LOC107049019
	LOC121111359	LOC121110889	RAB33B			LOC107049033
	LOC121111366	LOC121110891	RAD23B			LOC107049090
	LOC121111373	LOC121110906	RALGAPA2			LOC107049109
	LOC121111374	LOC121110907	RARS2			LOC107049154
	LOC121111376	LOC121110908	RBL2			LOC107049155
	LOC121111380	LOC121110910	RBM7			LOC107049353
	LOC121111381	LOC121110912	RESF1			LOC107049499
	LOC121111382	LOC121110914	REXO2			LOC107049544
	LOC121111385	LOC121110924	RFESD			LOC107049608
	LOC121111386	LOC121110925	RGS7			LOC107049616
	LOC121111387	LOC121110937	RHOBTB3			LOC107049685
	LOC121111388	LOC121110953	RIN2			LOC107049810
	LOC121111389	LOC121110964	RNF122			LOC107050089
	LOC121111390	LOC121110965	RNF139			LOC107050420
	LOC121111391	LOC121110970	RNF150			LOC107050560
	LOC121111392	LOC121110973	RNF214			LOC107051154
	LOC121111393	LOC121110975	RNFT1			LOC107051449
	LOC121111394	LOC121110976	RNGTT			LOC107051465
	LOC121111397	LOC121110977	ROBO1			LOC107051582
	LOC121111413	LOC121110984	RPA3			LOC107051583
	LOC121111415	LOC121110995	RPS6KB1			LOC107051585
	LOC121111416	LOC121110997	RRH			LOC107051592
	LOC121111422	LOC121111008	RRP36			LOC107051650
	LOC121111423	LOC121111011	RRS1			LOC107051651
	LOC121111425	LOC121111012	RSBN1L			LOC107051652
	LOC121111429	LOC121111029	RTFDC1			LOC107051724
	LOC121111430	LOC121111033	SALL1			LOC107051726
	LOC121111434	LOC121111042	SAP30			LOC107051766
	LOC121111437	LOC121111048	SCD5			LOC107051792
	LOC121111438	LOC121111049	SCGN			LOC107051958
	LOC121111441	LOC121111050	SCN2B			LOC107051965
	LOC121111455	LOC121111052	SCN4B			LOC107051993
	LOC121111456	LOC121111055	SCOC			LOC107051997
	LOC121111460	LOC121111135	SCRG1			LOC107052000
	LOC121111495	LOC121111139	SDCCAG8			LOC107052003
	LOC121111496	LOC121111144	SDHA			LOC107052005
	LOC121111504	LOC121111169	SDHAF3			LOC107052057
	LOC121111604	LOC121111225	SEC31A			LOC107052062
	LOC121111605	LOC121111226	SETD7			LOC107052065
	LOC121111606	LOC121111233	SETD9			LOC107052067
	LOC121111697	LOC121111234	SFRP1			LOC107052071
	LOC121111698	LOC121111323	SGK3			LOC107052075
	LOC121111699	LOC121111329	SH2D1B			LOC107052076
	LOC121111710	LOC121111351	SHFM1			LOC107052080
	LOC121113095	LOC121111352	SI			LOC107052088
	LOC121113232	LOC121111354	SIDT2			LOC107052100
	LOC121113236	LOC121111355	SIK3			LOC107052121
	LOC121113237	LOC121111356	SKIV2L2			LOC107052126
	LOC121113246	LOC121111357	SLC12A2			LOC107052167
	LOC121113247	LOC121111362	SLC13A4			LOC107052170
	LOC121113248	LOC121111363	SLC18A1			LOC107052199
	LOC121113249	LOC121111364	SLC22A18			LOC107052201
	LOC121113252	LOC121111367	SLC24A3			LOC107052204
	LOC121113257	LOC121111370	SLC25A13			LOC107052210
	LOC121113258	LOC121111400	SLC2A9			LOC107052213
	LOC121113259	LOC121111401	SLC35A1			LOC107052222
	LOC121113260	LOC121111402	SLC38A9			LOC107052223
	LOC121113262	LOC121111403	SLC44A1			LOC107052225
	LOC121113271	LOC121111405	SLC4A5			LOC107052228
	LOC121113272	LOC121111407	SLC51AL			LOC107052408
	LOC121113273	LOC121111408	SLC6A18			LOC107052451
	LOC121113274	LOC121111409	SLC6A19			LOC107052453
	LOC121113275	LOC121111410	SMARCA5			LOC107052472
	LOC121113280	LOC121111411	SMIM8			LOC107052476
	LOC121113281	LOC121111412	SNAI2			LOC107052543
	LOC121113282	LOC121111418	SNRNP200			LOC107052619
	LOC121113286	LOC121111419	SNTB1			LOC107052650
	LOC121113287	LOC121111420	SNTG1			LOC107052654
	LOC121113288	LOC121111421	SNX14			LOC107052656
	LOC121113290	LOC121111424	SNX18			LOC107052688
	LOC121113291	LOC121111428	SNX20			LOC107052689
	LOC121113292	LOC121111431	SPACA1			LOC107052699
	LOC121113415	LOC121111432	SPARCL1			LOC107052718
	LOC121113422	LOC121111433	SPATA4			LOC107052883
	LOC121113423	LOC121111440	SPCS3			LOC107053008
	LOC121113427	LOC121111444	SPOPL			LOC107053011
	LOC121113428	LOC121111449	SPTSSB			LOC107053023
	LOC121113429	LOC121111450	SPTSSBL			LOC107053026
	LOC121113432	LOC121111459	SPTY2D1			LOC107053027
	LOC124416949	LOC121111486	SRF			LOC107053028
	LOC124416955	LOC121112888	SSBP1			LOC107053032
	LOC124417075	LOC121113064	SSTR4			LOC107053038
	LOC124417076	LOC121113143	ST18			LOC107053039
	LOC124417077	LOC121113162	STAMBP			LOC107053041
	LOC124417083	LOC121113245	STAR			LOC107053042
	LOC124417085	LOC121113250	SYNCRIP			LOC107053043
	LOC124417093	LOC121113251	SYT10			LOC107053062
	LOC124417153	LOC121113256	SYT8			LOC107053113
	LOC124417154	LOC121113263	TAC1			LOC107053120
	LOC124417162	LOC121113264	TACC1			LOC107053144
	LOC124417163	LOC121113265	TACR1			LOC107053147
	LOC124417165	LOC121113266	TAGLN			LOC107053224
	LOC124417167	LOC121113267	TAGLN3			LOC107053226
	LOC124417170	LOC121113268	TAL2			LOC107053235
	LOC124417174	LOC121113269	TATDN1			LOC107053239
	LOC124417328	LOC121113270	TBC1D31			LOC107053242
	LOC124417374	LOC121113279	TBC1D9			LOC107053275
	LOC124417387	LOC121113301	TBX18			LOC107053277
	LOC124417433	LOC121113364	TBX2			LOC107053343
	LOC124417439	LOC121113401	TBX4			LOC107053347
	LOC124417451	LOC121113412	TCF24			LOC107053348
	LOC124417452	LOC121113418	TDP2			LOC107053349
	LOC124417518	LOC121113420	TEK			LOC107053559
	LOC124417519	LOC121113421	TERT			LOC107053588
	LOC124417532	LOC121113424	TET3			LOC107053589
	LOC124417550	LOC121113430	TFAP2C			LOC107053649
	LOC124417563	LOC121113433	TH			LOC107053653
	LOC124417567	LOC121113434	THAP6			LOC107053714
	LOC124417689	LOC121113489	THBD			LOC107053717
	LOC124417838	LOC124416939	THSD7B			LOC107053719
	LOC124417901	LOC124416950	TIFA			LOC107053759
	LOC124417975	LOC124417001	TLE4			LOC107053780
	LOC124417997	LOC124417070	TM2D2			LOC107053782
	LOC124418000	LOC124417073	TMEM121L			LOC107053784
	LOC124418001	LOC124417074	TMEM127			LOC107053787
	LOC124418003	LOC124417111	TMEM150C			LOC107053789
	LOC124418004	LOC124417152	TMEM171			LOC107053870
	LOC124418006	LOC124417156	TMEM174			LOC107053872
	LOC124418009	LOC124417157	TMEM178B			LOC107053873
	LOC124418010	LOC124417159	TMEM38B			LOC107053919
	LOC124418011	LOC124417160	TMEM65			LOC107053920
	LOC124418013	LOC124417161	TMEM86A			LOC107053922
	LOC124418019	LOC124417164	TMPRSS13			LOC107053924
	LOC124418020	LOC124417166	TMPRSS4			LOC107053955
	LOC124418025	LOC124417171	TMPRSS5			LOC107053979
	LOC124418027	LOC124417173	TMPRSS7			LOC107053983
	LOC124418029	LOC124417197	TNNI2			LOC107053990
	LOC124418030	LOC124417293	TNNT3			LOC107054051
	LOC124418032	LOC124417310	TNPO1			LOC107054058
	LOC124418035	LOC124417325	TOX3			LOC107054060
	LOC124418037	LOC124417327	TRAM1L1			LOC107054061
	LOC124418038	LOC124417373	TRAT1			LOC107054199
	LOC124418040	LOC124417456	TRIM55			LOC107054215
	LOC124418041	LOC124417464	TRNAA-AGC_10			LOC107054238
	LOC124418042	LOC124417487	TRNAA-AGC_11			LOC107054249
	LOC124418043	LOC124417576	TRNAA-AGC_12			LOC107054270
	LOC124418129	LOC124417680	TRNAA-AGC_13			LOC107054271
	LOC124418130	LOC124417705	TRNAA-AGC_6			LOC107054272
	LOC124418132	LOC124417710	TRNAA-AGC_7			LOC107054274
	LOC124418133	LOC124417737	TRNAA-AGC_8			LOC107054297
	LOC124418134	LOC124417870	TRNAA-AGC_9			LOC107054382
	LOC124418139	LOC124417970	TRNAE-CUC_2			LOC107054452
	LOC124418141	LOC124417973	TRNAL-CAG_1			LOC107054455
	LOC124418142	LOC124417979	TRNAM-CAU_3			LOC107054458
	LOC124418374	LOC124417981	TRNAN-GUU_6			LOC107054459
	LOC124418379	LOC124417982	TRNAR-ACG_2			LOC107054460
	LOC124418383	LOC124417983	TRNAR-ACG_3			LOC107054461
	LOC124418386	LOC124417984	TRNAR-ACG_4			LOC107054467
	LOC124418407	LOC124417986	TRNAS-GCU			LOC107054469
	LOC124418408	LOC124417987	TRNAV-AAC			LOC107054471
	LOC378902	LOC124417988	TRNAV-AAC_1			LOC107054485
	LOC415641	LOC124417989	TRNAV-CAC_1			LOC107054494
	LOC416082	LOC124417990	TRNAY-GUA_1			LOC107054584
	LOC416090	LOC124417991	TRNAY-GUA_10			LOC107054619
	LOC421356	LOC124417992	TRNAY-GUA_11			LOC107054621
	LOC422993	LOC124417995	TRNAY-GUA_12			LOC107054798
	LOC423110	LOC124417996	TRNAY-GUA_2			LOC107054800
	LOC423119	LOC124418014	TRNAY-GUA_3			LOC107054801
	LOC423222	LOC124418016	TRNAY-GUA_4			LOC107054806
	LOC423240	LOC124418017	TRNAY-GUA_5			LOC107054807
	LOC423474	LOC124418018	TRNAY-GUA_6			LOC107054827
	LOC423499	LOC124418023	TRNAY-GUA_7			LOC107054896
	LOC425462	LOC124418028	TRNAY-GUA_8			LOC107054902
	LOC427594	LOC124418039	TRNAY-GUA_9			LOC107055200
	LOC427595	LOC124418131	TRPA1			LOC107055756
	LOC428816	LOC124418135	TRPM5			LOC107056158
	LOC428851	LOC124418136	TSG101			LOC107056693
	LOC428872	LOC124418140	TSPAN15L			LOC107056877
	LOC429054	LOC124418173	TSPAN32			LOC107056903
	LOC430433	LOC124418283	TSSC4			LOC107056913
	LOC768391	LOC124418316	TTC37			LOC107056935
	LOC768392	LOC124418373	TTI2			LOC107056939
	LOC770392	LOC124418375	TTPA			LOC107056948
	LOC770492	LOC124418378	TUBD1			LOC107056965
	LOC770612	LOC124418380	TUSC1			LOC112529939
	LOC770702	LOC124418381	UBE4A			LOC112529972
	LOC771422	LOC124418382	UEVLD			LOC112529977
	LOC771871	LOC124418384	UMAD1			LOC112529984
	LOC772017	LOC124418385	UNC5D			LOC112529986
	LOC776275	LOC124418387	USP28			LOC112529987
	LOC776507	LOC124418389	USP38			LOC112529989
	LPXN	LOC124418390	USP6			LOC112529991
	LRFN3	LOC395991	UTP15			LOC112530002
	LRFN5	LOC396477	VCPIP1			LOC112530004
	LRP4	LOC415616	VDAC3			LOC112530007
	LRP5	LOC415913	VEGFC			LOC112530008
	LRP8	LOC415934	WDFY3			LOC112530009
	LRR1	LOC415939	WDR1			LOC112530033
	LRRC10B	LOC416055	WDR17			LOC112530089
	LRRC27	LOC416086	WDR64			LOC112530090
	LRRC55	LOC417507	WDYHV1			LOC112530094
	LRRC56	LOC423226	WEE2			LOC112530095
	LRRC57	LOC423229	WHSC1L1			LOC112530096
	LRRC74A	LOC423301	XKR9			LOC112530097
	LRRC9	LOC423967	XPO7			LOC112530098
	LRRN1	LOC424167	XRN2			LOC112530099
	LSP1P1	LOC424430	YARS2			LOC112530100
	LTBP2	LOC424473	YTHDF3			LOC112530139
	LYVE1	LOC424491	ZBBX			LOC112530330
	MADD	LOC424577	ZBTB18			LOC112530511
	MAFB	LOC424588	ZBTB32			LOC112530587
	MAP3K12	LOC424727	ZFX			LOC112530595
	MAP3K9	LOC425562	ZGRF1			LOC112530653
	MAP4K5	LOC426615	ZHX2			LOC112530663
	MAPK1IP1L	LOC428824	ZMAT4			LOC112530671
	MAPK8IP1	LOC428870	ZNF236			LOC112530675
	2023-03-01	LOC429098	ZNF292			LOC112530772
	MARK3	LOC693265	ZNF330			LOC112530780
	MAX	LOC769044	ZNF366			LOC112530800
	MCHR2	LOC769884	ZNF462			LOC112530909
	MCOLN1	LOC770794	ZNF518B			LOC112531214
	MDK	LOC770936	ZNF654			LOC112531281
	MED19	LOC771494	ZNF703			LOC112531330
	MED6	LOC771552	ZNF830			LOC112531489
	METTL7A	LOC771560	ZNHIT3			LOC112531491
	MGA	LOC771811	ZPR1			LOC112531493
	MGAT2	LOC771917	ZW10			LOC112531496
	MIA2	LOC776391				LOC112531499
	MICAL2	LOC776720				LOC112531511
	MIPOL1	LONP1				LOC112531513
	MIR12266-1	LPAR2				LOC112531542
	MIR12277	LPAR3				LOC112531543
	MIR12278	LRFN1				LOC112531576
	MIR12279	LRIG1				LOC112531577
	MIR129-1	LRRC39				LOC112531580
	MIR137	LRRC3B				LOC112531582
	MIR1550	LRRC40				LOC112531583
	MIR1568	LRRC41				LOC112531584
	MIR1573	LRRC42				LOC112531602
	MIR1578	LRRC4C				LOC112531622
	MIR1617	LRRC52				LOC112531634
	MIR1620	LRRC8C				LOC112531640
	MIR1623	LRRC8D				LOC112531643
	MIR1635	LSM3				LOC112531715
	MIR1663	LSMEM2				LOC112531716
	MIR1676	LTK				LOC112531717
	MIR1703	LURAP1				LOC112531755
	MIR1710	LUZP2				LOC112531825
	MIR1716	MACIR				LOC112531826
	MIR1725	MAGI1				LOC112531828
	MIR1739	MAGOH				LOC112531829
	MIR1761	MAN1B1				LOC112531830
	MIR1763B	MANF				LOC112531831
	MIR1771	MANSC4				LOC112531832
	MIR1781	MAPKAPK3				LOC112531833
	MIR1802	2023-03-01				LOC112531895
	MIR1808	MAST2				LOC112531962
	MIR1809	MBD4				LOC112531975
	MIR181A1	MBIP				LOC112531991
	MIR181B1	MBOAT1				LOC112532071
	MIR210A	MCCC2L				LOC112532072
	MIR210B	MCM2				LOC112532095
	MIR6544	MCOLN2				LOC112532103
	MIR6561	MCOLN3				LOC112532107
	MIR6579-2	MDGA2				LOC112532152
	MIR6587	MED13L				LOC112532166
	MIR6590	MED29				LOC112532181
	MIR6598	MED8				LOC112532186
	MIR6622	MEGF9				LOC112532200
	MIR6642	MEIS2				LOC112532202
	MIR6645	METTL11B				LOC112532207
	MIR6685	METTL13				LOC112532227
	MIR6706	METTL15P1				LOC112532240
	MIR7477	METTL18				LOC112532291
	MIRLET7D	MFSD14A				LOC112532301
	MIRLET7F1	MGAT4F				LOC112532317
	MIRLET7F2	MGAT5B				LOC112532320
	MIS18BP1	MGLL				LOC112532326
	MLH3	MGST3				LOC112532332
	MNAT1	MIER1				LOC112532333
	MOB2	MIGA1				LOC112532354
	MOB3A	MIR101-2				LOC112532355
	MOK	MIR10B				LOC112532379
	MPEG1	MIR12220				LOC112532393
	MPP5	MIR12281				LOC112532402
	MPZL2	MIR12282				LOC112532404
	MPZL3	MIR12288				LOC112532411
	MRGPRH	MIR135A1				LOC112532419
	MRPL16	MIR1463				LOC112532440
	MRPL21	MIR1572				LOC112532481
	MRPL23	MIR1576				LOC112532622
	MRPS16	MIR1610				LOC112532633
	MRPS34	MIR1618				LOC112532644
	MS4A4A	MIR1633				LOC112532647
	MTCH2	MIR1655				LOC112532650
	MTHFD1	MIR1665				LOC112532652
	MYO18B	MIR1675				LOC112532681
	NAA30	MIR1678				LOC112532693
	NADSYN1	MIR1698-1				LOC112532701
	NAP1L4	MIR1698-2				LOC112532703
	NAT10	MIR1711				LOC112532706
	NAV2	MIR1713				LOC112532734
	NCAPD3	MIR1718				LOC112532769
	NDUFAF1	MIR1719				LOC112532776
	NDUFB1	MIR1720				LOC112532795
	NDUFB7	MIR1721				LOC112532877
	NDUFS3	MIR1731				LOC112532897
	NDUFS8	MIR1760				LOC112532898
	NDUFV1	MIR1775				LOC112532922
	NEGR1	MIR1787				LOC112532937
	NEK7	MIR1790				LOC112532941
	NEK9	MIR1799				LOC112532942
	NEMF	MIR1801				LOC112532943
	NFKBIA	MIR191				LOC112532948
	NGB	MIR199A2				LOC112532949
	NID2	MIR203A				LOC112532950
	NIN	MIR203B				LOC112532952
	NINJ1	MIR214				LOC112532959
	NIT1	MIR214B				LOC112532964
	NKPD1	MIR3529				LOC112532965
	NLRP3	MIR3532				LOC112533160
	NOXRED1	MIR425				LOC112533173
	NPC2	MIR455				LOC112533174
	NPFF	MIR6516				LOC112533180
	NR1H3	MIR6549				LOC112533197
	NRDE2	MIR6552				LOC112533227
	NRIP2	MIR6623				LOC112533228
	NTNG1	MIR6624				LOC112533229
	NTNG2	MIR6647				LOC112533230
	NTSR1	MIR6653				LOC112533231
	NUBPL	MIR6665				LOC112533232
	NUCB2	MIR6683				LOC112533336
	NUDT14	MIR6684				LOC112533356
	NUDT8	MIR6696				LOC112533357
	NUMB	MIR7-2				LOC112533358
	NUP160	MIR7470				LOC112533386
	NUP210	MIRLET7G				LOC112533402
	NUSAP1	MITF				LOC112533403
	NXPH2	MKKS				LOC112533425
	ODF2L	MKNK1				LOC112533430
	OIP5	MKRN2				LOC112533438
	OIP5-AS1	MKRN2OS				LOC112533443
	OLFM3	MMACHC				LOC112533452
	OLFR4	MOB3C				LOC112533477
	OPA3	MOCS3				LOC112533490
	OR8D4	MOGAT1				LOC112533496
	ORAOV1	MON1A				LOC112533502
	OSBP	MPL				LOC112533522
	OSBPL5	MPPED2				LOC112533523
	OVCH1	MRI1				LOC112533524
	P2RX2	MRPL24				LOC121106447
	P2RX3	MRPL37				LOC121106469
	PACSIN3	MRPL44				LOC121106477
	PAK6	MRPL47				LOC121106501
	PAMR1	MRPS12				LOC121106532
	PAPLN	MRPS14				LOC121106533
	PARK7	MRPS25				LOC121106595
	PARVA	MRPS35				LOC121106604
	PATL1	MSGN1				LOC121106614
	PCMT1L	MSH4				LOC121106623
	PCNX1	MST1				LOC121106625
	PCNX4	MST1R				LOC121106626
	PDC	MTA1				LOC121106627
	PDDC1	MTF2				LOC121106628
	PDE3B	MTIF2				LOC121106629
	PDHX	MTMR14				LOC121106630
	PDZRN3	MTMR4				LOC121106631
	PELI2	MTPN				LOC121106632
	PEPD	MUC2				LOC121106633
	PEX16	MUC5ACL				LOC121106634
	PGA5	MUC5L				LOC121106635
	PGF	MUSTN1				LOC121106636
	PGGHG	MUTYH				LOC121106637
	PGLYRP2	MVB12A				LOC121106638
	PGM5	MYBBP1A				LOC121106639
	PGR2/3	MYBPC2				LOC121106640
	PHF21A	MYBPC3				LOC121106641
	PHLDA2	MYL10				LOC121106642
	PHRF1	MYO5A				LOC121106643
	PIAS4	MYO5C				LOC121106644
	PIF1	MYOC				LOC121106645
	PIGH	MYOD1				LOC121106646
	PIGK	MYOF				LOC121106647
	PIK3C2A	MYSM1				LOC121106648
	PITPNB	NANOS3				LOC121106649
	PITPNM1	NAPA				LOC121106658
	PKN2	NASP				LOC121106661
	PKP3	NCF2				LOC121106662
	PLA2G3	NCKIPSD				LOC121106663
	PLA2G4A	NDC1				LOC121106665
	PLCB2	NDUFAF3				LOC121106680
	PLD4	NDUFB5				LOC121106681
	PLEK2	NEK4				LOC121106682
	PLEKHA7	NELL1				LOC121106684
	PLEKHD1	NEUROG3				LOC121106708
	PLEKHG3	NEXN				LOC121106719
	PLEKHH1	NFIA				LOC121106720
	PLPPR4	NFIX				LOC121106721
	PMM2	NFKBIB				LOC121106722
	PNN	NFXL1				LOC121106723
	PNPLA2	NICN1				LOC121106724
	PNPLA6	NISCH				LOC121106726
	POLD4	NKX2-1				LOC121106727
	POLE	NKX2-8				LOC121106728
	POLE2	NMNAT2				LOC121106729
	POLR2L	NOL8				LOC121106764
	POMT2	NOS1AP				LOC121106769
	PPFIA1	NOTCH2				LOC121106797
	PPM1A	NOVA1				LOC121106799
	PPP1CA	NPAS3				LOC121106840
	PPP1R13B	NPHS2				LOC121106842
	PPP1R14D	NPL				LOC121106844
	PPP1R36	NPM1				LOC121106845
	PPP1R37	NPRL2				LOC121106850
	PPP2R3C	NR2C2				LOC121106852
	PPP2R5C	NR4A2				LOC121106855
	PPP2R5E	NR5A2				LOC121106860
	PPP4R3A	NRDC				LOC121106861
	PPP4R4	NRXN3				LOC121106862
	PPP6R3	NSUN4				LOC121106895
	PRG4	NT5C1B				LOC121106896
	PRKCH	NT5DC2				LOC121106897
	PRLHR2	NTN4L				LOC121107027
	PRORP	NUF2				LOC121107028
	PROX2	NXNL1				LOC121107032
	PRPF19	OASL				LOC121107033
	PRPH2L	OC90				LOC121107040
	PRR33	OGG1				LOC121107043
	PRR5L	OGN				LOC121107049
	PRRG4	OLFM2				LOC121107051
	PSEN1	OLFML1				LOC121107061
	PSMA1	OLFML2B				LOC121107089
	PSMA3	OLFR3A				LOC121107093
	PSMA6	OLFR6				LOC121107094
	PSMC1	OMA1				LOC121107097
	PSMC3	OMD				LOC121107099
	PSMC6	OR1052				LOC121107100
	PSMD13	OR5AS1				LOC121107102
	PTBP2	OR5I1				LOC121107103
	PTDSS2	OR8U1				LOC121107109
	PTGER2	ORC1				LOC121107112
	PTGR2	OSBPL9				LOC121107113
	PTGS2	OTOG				LOC121107117
	PTH	OTUD6A				LOC121107122
	PTPDC1	OTX2				LOC121107265
	PTPMT1	OTX5				LOC121107266
	PTPN21	OVOA				LOC121107269
	PTPN5	OVOB				LOC121107271
	PTPRC	OXTR				LOC121107272
	PTPRG	P2RX1				LOC121107274
	PTPRJ	P4HTM				LOC121107275
	PYGL	PACS2				LOC121107276
	QPCTL	PAF1				LOC121107277
	QSER1	PAK4				LOC121107279
	RAB15	PALMD				LOC121107294
	RAB35	PAPOLB				LOC121107295
	RAB3IL1	PAPOLG				LOC121107302
	RAD51	PAPPA2				LOC121107303
	RAD51B	PARP3				LOC121107304
	RAD9A	PARS2				LOC121107366
	RAG1	PARVG				LOC121107432
	RALGAPA1	PATJ				LOC121107433
	RAPSN	PAX6				LOC121107452
	RASAL3	PAX9				LOC121107454
	RASSF7	PAXIP1				LOC121107523
	RBM25	PBRM1				LOC121107524
	RCOR1	PBX1				LOC121107532
	RD3L	PBX3				LOC121107534
	RDH11	PBX4				LOC121107536
	RHOD	PCBP4				LOC121107544
	RHOV	PCSK9				LOC121107584
	RIC8A	PDE12				LOC121107586
	RIN3	PDE4B				LOC121107587
	RIOX1	PDE4DIP				LOC121107592
	RMDN3	PDGFRA				LOC121107597
	RN7SL1	PDHB				LOC121107599
	RNF141	PDZD8				LOC121107601
	RNF2	PDZK1IP1				LOC121107631
	RNH1	PFKFB4				LOC121107632
	RNPC3	PGLS				LOC121107639
	ROGDI	PGM1				LOC121107640
	RPAP1	PHEX				LOC121107643
	RPLP2	PHF2				LOC121107646
	RPS13	PHGDH				LOC121107648
	RPS29	PHPT1L				LOC121107651
	RPS6KA5	PIGC				LOC121107652
	RPS6KB2	PIK3R3				LOC121107712
	RPS6KL1	PIN1				LOC121107713
	RPUSD2	PLA2G4B				LOC121107714
	RRAS	PLA2G4EL2				LOC121107793
	RTF1	PLA2G4EL6				LOC121107795
	RTN4RL2	PLA2G4F				LOC121107828
	RTRAF	PLD3				LOC121108090
	RWDD3	PLEKHG1				LOC121108179
	SAA	PLK3				LOC121108240
	SAAL1	PLPP3				LOC121108241
	SAMD15	PLPPR1				LOC121108242
	SAMD3	PLXNA1				LOC121108252
	SAMD4A	PLXNB3				LOC121108268
	SAMSN1	PLXND1				LOC121108445
	SAV1	PMEPA1				LOC121108526
	SBF2	PNPLA8				LOC121108580
	SCFD1	PNPT1				LOC121108582
	SCN2B	POC1A				LOC121108583
	SCN3B	PODN				LOC121108584
	SCPEP1	PODXL2				LOC121108599
	SCT	POM121C				LOC121108982
	SCUBE2	POMGNT1				LOC121108984
	SCYL1	PPARG				LOC121108985
	SDHAF2	PPFIBP2				LOC121108986
	SEC23A	PPM1M				LOC121108990
	SEL1L	PPP2R2B				LOC121109025
	SELENOH	PPP4R1L				LOC121109027
	SELENOK	PPP4R2				LOC121109028
	SERPINA10	PPP4R3B				LOC121109052
	SERPING1	PRCC				LOC121109053
	SETD3	PRDM11				LOC121109083
	SETMAR	PRDX1				LOC121109095
	SETX	PRDX6				LOC121109118
	SEZ6L	PRICKLE2				LOC121109119
	SGPP1	PRIMA1				LOC121109123
	SIGIRR	PRKAA2				LOC121109128
	SIPA1L1	PRKAB2				LOC121109129
	SIRT3	PRKACB				LOC121109130
	SIVA1	PRKAR2A				LOC121109155
	SIX1	PRKCD				LOC121109156
	SIX5	PRKD1				LOC121109184
	SIX6	PRMT3				LOC121109186
	SKI	PRMT7				LOC121109187
	SLC10A1	PROK2				LOC121109192
	SLC1A2	PROKR1				LOC121109195
	SLC22A18	PRORSD1P				LOC121109200
	SLC25A22	PRPF38A				LOC121109201
	SLC25A24	PRPF38B				LOC121109202
	SLC25A29	PRR15				LOC121109224
	SLC25A47	PRRC2C				LOC121109301
	SLC28A3	PRRT3				LOC121109329
	SLC35C1	PRRX1				LOC121109342
	SLC38A6	PRTG				LOC121109358
	SLC39A9	PRX				LOC121109387
	SLC43A3	PSMD6				LOC121109388
	SLC45A1	PTCH2				LOC121109439
	SLC5A1	PTER				LOC121109491
	SLC5A9	PTGER3				LOC121109494
	SLC6A1	PTPRB				LOC121109497
	SLC6A11	PTPRF				LOC121109499
	SLC7A11	PUS1				LOC121109635
	SLC8A3	PUS7L				LOC121109636
	SLIRP	PXK				LOC121109639
	SMARCA4	PYGO1				LOC121109640
	SMIM38	QARS				LOC121109682
	SMOC1	QRICH1				LOC121109684
	SMTNL1	QSOX1				LOC121109752
	SMYD2	RAB22A				LOC121109753
	SNAP23	RAB3B				LOC121109766
	SNAPC1	RAB3C				LOC121109767
	SNW1	RAB43				LOC121109769
	SNX32	RAB7A				LOC121109771
	SNX7	RABGAP1L				LOC121109773
	SOCS4	RABGGTB				LOC121109803
	SOS2	RAD18				LOC121109849
	SOUL	RAD23A				LOC121109886
	SOX14	RAD54L				LOC121109926
	SPATA6	RAD54L2				LOC121109927
	SPIA1	RAF1				LOC121109929
	SPIA3	RAG2				LOC121109980
	SPIA4	RALGPS2				LOC121109981
	SPIA5	RAP1GDS1L				LOC121109982
	SPIA9	RASGRP1				LOC121109992
	SPINT1	RASL10A				LOC121109993
	SPTB	RASSF1				LOC121109994
	SPTLC2	RASSF10				LOC121109995
	SPTSSA	RAVER2				LOC121110044
	SPTY2D1	RBM10				LOC121110046
	SRP14	RBM14				LOC121110047
	SRP54	RBM15B				LOC121110052
	SRRD	RBM6				LOC121110053
	SRSF5	RBP				LOC121110054
	SRSF5A	RBSN				LOC121110071
	SSH3	RC3H1				LOC121110072
	SSRP1	RCN1				LOC121110073
	SSTR1	RDH14				LOC121110074
	SSTR2	RDH8				LOC121110075
	ST6GALNAC3	RDH8L				LOC121110076
	ST6GALNAC5	REG4				LOC121110145
	STARD9	REPS2				LOC121110211
	STIP1	RFT1				LOC121110230
	STON2	RFTN1				LOC121110231
	STRN3	RFWD2				LOC121110232
	STX3	RGL1				LOC121110233
	STYX	RGPD1				LOC121110234
	SUCLG2	RGS1				LOC121110235
	SUDS3	RGS13				LOC121110236
	SUSD6	RGS16				LOC121110256
	SWAP70	RGS18				LOC121110258
	SYDE1	RGS2				LOC121110261
	SYN2	RGS21				LOC121110273
	SYNDIG1L	RGS4				LOC121110274
	SYNE2	RGS5				LOC121110280
	SYNE3	RGS6				LOC121110281
	SYNJ2BP	RGS8				LOC121110289
	SYP	RGSL1				LOC121110303
	SYT12	RHO				LOC121110323
	SYT7	RHOA				LOC121110324
	SYT8	RHOJ				LOC121110332
	TA3	RIC3				LOC121110343
	TALDO1	RIF1				LOC121110355
	TAMM41	RNASEL				LOC121110356
	TARBP2	RNASET2				LOC121110368
	TBPL2	RND1				LOC121110370
	TBX10	RNF11				LOC121110371
	TC2N	RNF123				LOC121110372
	TCIRG1	RNF17				LOC121110373
	TCP11L1	RNF220				LOC121110374
	TDRD9	ROR1				LOC121110375
	TEAD1	RPE65				LOC121110376
	TECPR2	RPF1				LOC121110377
	TESC	RPL27A				LOC121110378
	TESMIN	RPL29				LOC121110379
	TFIP11	RPL32				LOC121110382
	TGFB3	RPL36				LOC121110410
	TGFBR3	RPL5				LOC121110424
	TH	RPN1				LOC121110426
	THUMPD1	RPP14				LOC121110427
	THYN1	RPS27A				LOC121110451
	TIMM10	RPS8				LOC121110504
	TIMM9	RPUSD3				LOC121110505
	TIMP4	RRP9				LOC121110563
	TK2	RSPO3				LOC121110564
	TKFC	RTCA				LOC121110565
	TKTL1	RTN1				LOC121110593
	TMED10	RUNX3				LOC121110594
	TMED8	RUVBL1				LOC121110597
	TMEM109	RXRA				LOC121110601
	TMEM132A	RXRG				LOC121110603
	TMEM138	RYBP				LOC121110604
	TMEM186	RYR3				LOC121110606
	TMEM200B	S1PR2				LOC121110609
	TMEM216	SAMD4B				LOC121110611
	TMEM229B	SARS2				LOC121110628
	TMEM251	SASS6				LOC121110634
	TMEM252	SCG5				LOC121110641
	TMEM258	SCIN				LOC121110642
	TMEM260	SCN11A				LOC121110672
	TMEM40	SCP2				LOC121110674
	TMEM41B	SCYL3				LOC121110678
	TMEM51	SEC13				LOC121110682
	TMEM52	SEC14L1				LOC121110690
	TMEM62	SEC16B				LOC121110699
	TMEM63C	SEC22B				LOC121110718
	TMEM80	SEC61A1				LOC121110719
	TMEM86A	SELE				LOC121110720
	TMEM87B	SELENOF				LOC121110725
	TMEM9B	SELENOP2				LOC121110726
	TMPRSS12	SELENOW				LOC121110727
	TMX1	SELP				LOC121110750
	TMX2	SEMA3B				LOC121110759
	TNFAIP2	SEMA3DL				LOC121110765
	TNFRSF19	SEMA3F				LOC121110806
	TNFRSF9	SEMA3G				LOC121110807
	TNKS1BP1	SERBP1				LOC121110808
	TNNI2	SERGEF				LOC121110809
	TNNT3	SERPINC1				LOC121110839
	TPCN2	SETD5				LOC121110840
	TPH1	SFMBT1				LOC121110841
	TPR	SGF29				LOC121110842
	TPST2	SGIP1				LOC121110891
	TRABD2B	SGK2				LOC121111073
	TRAF3	SH2D2A				LOC121111116
	TRAF6	SH3GLB1				LOC121111122
	TRAPPC5	SHANK2				LOC121111123
	TRAPPC6A	SHISA5				LOC121111126
	TRHR	SHQ1				LOC121111127
	TRIM9	SIRT1				LOC121111130
	TRIP11	SIRT2				LOC121111131
	TRMT1L	SLC17A6				LOC121111177
	TRMT5	SLC1A7				LOC121111181
	TRMT61A	SLC25A20				LOC121111182
	TRNAA-AGC_15	SLC25A21				LOC121111220
	TRNAA-AGC_16	SLC25A26				LOC121111221
	TRNAG-UCC_1	SLC26A6				LOC121111236
	TRNAG-UCC_2	SLC27A1				LOC121111248
	TRNAI-AAU_5	SLC30A7				LOC121111276
	TRNAK-CUU	SLC32A1				LOC121111277
	TRNAL-CAG_3	SLC35A3				LOC121111286
	TRNAL-UAA_1	SLC35D1				LOC121111287
	TRNAS-GCU_2	SLC35E1				LOC121111288
	TRNT1	SLC35F4				LOC121111289
	TRPM5	SLC38A3				LOC121111290
	TRPM6	SLC39A13				LOC121111291
	TRPT1	SLC41A3				LOC121111321
	TSG101	SLC44A3				LOC121111353
	TSPAN32	SLC44A5				LOC121111358
	TSPAN4	SLC5A12				LOC121111359
	TSSC4	SLC6A5				LOC121111362
	TTBK2	SLC6A6				LOC121111363
	TTC17	SLC6A8				LOC121111364
	TTC29	SLC6A9				LOC121111366
	TTC6	SLC7A13				LOC121111413
	TTC9	SLC7A6OS				LOC121111415
	TTF1	SLC8A2				LOC121111434
	TTLL5	SLK				LOC121111441
	TXNDC16	SLMAP				LOC121111449
	UBE2L6	SMC1B				LOC121111450
	UBR1	SMG7				LOC121111630
	UBR7	SMIM4				LOC121111678
	UEVLD	SNORD69				LOC121111680
	UNC5D	SNTN				LOC121111681
	UNC93B1	SOAT1				LOC121111682
	USP47	SP4				LOC121111684
	UTS2	SPATA1				LOC121111828
	UVS2	SPATA46				LOC121111904
	VASH1	SPATA7				LOC121111953
	VASP	SPCS1				LOC121111955
	VCPKMT	SPI1				LOC121113109
	VIPAS39	SPNS2				LOC121113133
	VMO1	SPON1				LOC121113162
	VPS18	SPRED1				LOC121113164
	VPS26B	SPTBN2				LOC121113165
	VPS37C	SPTBN5				LOC121113182
	VPS51	SRGAP3				LOC121113193
	VRTN	SRSF11				LOC121113202
	VSX2	SSBP3				LOC121113219
	VTI1B	SSX2IP				LOC121113250
	VWCE	ST3GAL3				LOC121113296
	WARS	ST8SIA4				LOC121113364
	WDHD1	STAB1				LOC121113383
	WDR20	STIL				LOC121113385
	WDR62	STK32A				LOC121113391
	WDR89	STK32C				LOC121113394
	WEE1	STRAP				LOC121113395
	WIZ	STX10				LOC121113398
	WNK2	STXBP3				LOC121113404
	WNT5A	STXBP6				LOC121113415
	WNT7A	SUCO				LOC121113427
	XRCC3	SULF1				LOC121113434
	YIF1B	SULT6B1				LOC121113484
	YLPM1	SUMF1				LOC124417001
	YPEL4	SUPT5H				LOC124417075
	YWHAH	SVIP				LOC124417077
	YY2	SYCE2				LOC124417116
	ZBTB25	SYCN				LOC124417121
	ZBTB41	SYDE2				LOC124417157
	ZBTB42	SYNGAP1				LOC124417158
	ZBTB7A	SYT13				LOC124417163
	ZC2HC1C	SYT9				LOC124417164
	ZC3H4	SZT2				LOC124417183
	ZDHHC13	TACR3				LOC124417190
	ZDHHC22	TACSTD2				LOC124417191
	ZDHHC5	TADA1				LOC124417198
	ZDHHC7	TADA3				LOC124417199
	ZFP36L1	TAL1				LOC124417205
	ZFP91	TCEANC2				LOC124417230
	ZFYVE1	TCTA				LOC124417231
	ZFYVE19	TCTEX1D1				LOC124417232
	ZFYVE21	TCTEX1D4				LOC124417233
	ZFYVE26	TDP1				LOC124417280
	ZNF106	TDRD5				LOC124417281
	ZNF143	TEDC1				LOC124417282
	ZNF326	TESK2				LOC124417304
	ZNF410	TEX264				LOC124417312
	ZNF644	TGFB1				LOC124417313
	ZNF839	THAP10				LOC124417314
	ZP1	THBS1				LOC124417315
		THOC7				LOC124417335
		THUMPD3				LOC124417400
		TIE1				LOC124417470
		TLCD4				LOC124417493
		TM2D1				LOC124417521
		TMA7				LOC124417555
		TMCC1				LOC124417566
		TMCO1				LOC124417599
		TMED5				LOC124417601
		TMEM115				LOC124417631
		TMEM121				LOC124417632
		TMEM125				LOC124417662
		TMEM167A				LOC124417679
		TMEM179				LOC124417680
		TMEM182				LOC124417683
		TMEM43				LOC124417692
		TMEM53				LOC124417708
		TMEM59				LOC124417710
		TMEM61				LOC124417731
		TMEM69				LOC124417735
		TMF1				LOC124417754
		TMOD2				LOC124417779
		TMOD3				LOC124417794
		TNFSF4				LOC124417820
		TNIP3				LOC124417828
		TNN				LOC124417833
		TNNC1				LOC124417834
		TNR				LOC124417851
		TOE1				LOC124417853
		TOLLIP				LOC124417882
		TOR1AIP1				LOC124417883
		TOR1AIP2				LOC124417892
		TOR3A				LOC124417917
		TP53I11				LOC124417918
		TPD52L1				LOC124417921
		TPRA1				LOC124417933
		TRAIP				LOC124417935
		TRH				LOC124417937
		TRIM66				LOC124417950
		TRMT13				LOC124417951
		TRMT44				LOC124417970
		TRNAA-CGC_2				LOC124417971
		TRNAG-CCC_1				LOC124418046
		TRNAG-CCC_2				LOC124418047
		TRNAG-GCC_1				LOC124418048
		TRNAH-GUG_1				LOC124418049
		TRNAM-CAU_12				LOC124418055
		TRNAR-UCU				LOC124418060
		TRNAS-UGA				LOC124418064
		TRNAT-UGU_1				LOC124418084
		TROVE2				LOC124418096
		TSEN15				LOC124418106
		TSEN2				LOC124418112
		TSHR				LOC124418118
		TSPAN1				LOC124418124
		TSPAN18				LOC124418136
		TTC39A				LOC124418173
		TTC4				LOC124418333
		TTC8				LOC124418334
		TTLL8				LOC124418335
		TUB				LOC124418338
		TUSC2				LOC124418347
		TWF1				LOC124418351
		TWF2				LOC124418367
		TXNDC12				LOC124418384
		TXNRD3				LOC124418392
		TYW3				LOC124418396
		UAP1				LOC124418401
		UAP1L1				LOC124418407
		UBA3				LOC124418408
		UBA7				LOC395368
		UBL5				LOC415934
		UCHL5				LOC415939
		UCK2				LOC416169
		UFM1				LOC416186
		UHMK1				LOC416197
		ULK1				LOC416924
		UNC79				LOC417113
		UNCX				LOC417131
		UQCRC1				LOC417192
		UQCRHL				LOC417551
		UROC1				LOC418355
		UROD				LOC418543
		USH1C				LOC418701
		USP1				LOC418927
		USP10				LOC420486
		USP19				LOC421070
		USP24				LOC421583
		USP33				LOC421806
		USP4				LOC421856
		UTS2B				LOC422270
		VAMP4				LOC422276
		VAV3				LOC422295
		VCAM1				LOC422308
		VDHAP				LOC422320
		VGLL4				LOC422513
		VHL				LOC423693
		VPS13C				LOC423719
		VPS39				LOC423731
		VRK1				LOC424014
		VTG2				LOC424577
		VTG3				LOC424588
		WASF3				LOC425137
		WDR11				LOC426097
		WDR25				LOC426710
		WDR47				LOC428417
		WDR6				LOC428525
		WDR63				LOC428593
		WDR78				LOC428714
		WDR82				LOC429098
		WLS				LOC430303
		WNT1				LOC430496
		WNT16				LOC430697
		WNT3A				LOC768418
		WT1				LOC768434
		XPC				LOC769554
		XPR1				LOC769726
		YARS2				LOC770794
		YIPF1				LOC771388
		ZBTB14				LOC771612
		ZBTB37				LOC771657
		ZC3H14				LOC771811
		ZCCHC11				LOC771917
		ZDHHC21				LOC776042
		ZFYVE9				LONRF2
		ZMYND10				LPAR3
		ZMYND8				LPCAT2
		ZNF541				LPIN2
		ZNF648				LRMDA
		ZNF770				LRRC20
		ZNHIT6				LRRC32
		ZPAX				LRRC3B
		ZSWIM5				LRRC41
		ZXDC				LRRC70
		ZYG11A				LRRC75A
						LRRC75B
						LRRC8A
						LRRC8C
						LRRC8D
						LRRFIP1
						LRRK1
						LRRN3
						LRRTM2
						LRTOMT
						LSM8
						LSMEM1
						LSMEM2
						LURAP1
						LYG2
						LYGL
						MANEA
						MANSC4
						MAP2
						MAP2K1
						MAP2K5
						MAP3K15
						MAP4K4
						MAP7D2
						MARCO
						MARF1
						MAS1
						MAST2
						MASTL
						MATR3
						MBOAT1
						MBOAT4
						MC2R
						MC5R
						MCOLN2
						MCOLN3
						MCU
						MED15
						MED22
						MED27
						MED8
						MEGF11
						MEGF9
						MEI4
						METAP1
						METTL10
						METTL15P1
						METTL4
						MFHAS1
						MGARP
						MGAT4A
						MGST1
						MIB1
						MICU2
						MID1
						MIF
						MIGA2
						MIR103A1
						MIR1-2
						MIR12208
						MIR12210
						MIR12215
						MIR12217
						MIR12220
						MIR12228
						MIR12229
						MIR12230
						MIR12234
						MIR12235
						MIR12240
						MIR12260
						MIR12262
						MIR12269
						MIR122B
						MIR126
						MIR130C
						MIR132A
						MIR132B
						MIR132C
						MIR133A1
						MIR135A1
						MIR144
						MIR1462
						MIR1465
						MIR1552
						MIR1573
						MIR1584
						MIR1590
						MIR1597
						MIR1615
						MIR1624
						MIR1625
						MIR1642
						MIR1644
						MIR1645
						MIR1646
						MIR1656
						MIR1665
						MIR1666
						MIR1677
						MIR1678
						MIR1681
						MIR1690
						MIR1695
						MIR1696
						MIR1697
						MIR1702
						MIR1712
						MIR1722
						MIR1726
						MIR1728
						MIR1734
						MIR1750
						MIR1751
						MIR1753-1
						MIR1760
						MIR1761
						MIR1772
						MIR1775
						MIR1786
						MIR1803
						MIR1806
						MIR1814
						MIR181A1
						MIR181A2
						MIR181B1
						MIR181B2
						MIR199B1
						MIR212
						MIR218-2
						MIR2184A
						MIR2184B
						MIR219
						MIR219A1
						MIR22
						MIR301B
						MIR3528
						MIR451B
						MIR455
						MIR6543
						MIR6548
						MIR6550
						MIR6559
						MIR6560
						MIR6569
						MIR6584
						MIR6585
						MIR6586
						MIR6633
						MIR6641
						MIR6647
						MIR6650
						MIR6656
						MIR6670
						MIR6673
						MIR6696
						MIR6701
						MIR6704
						MIR6712
						MIR7440
						MIR7481
						MIRLET7G
						MITD1
						MKNK1
						MKRN2
						MKRN2OS
						MKX
[truncated: 938 more rows]

## Sheet: H3K27ac CUT-tag
	Predicted target genes from H3K27ac differential peaks
	All differential peaks		differential peaks in promoters
	gain-1760	loss-3530	gain-490	loss-980
	AACS	A1CF	MVB12A	NCEH1
	AATK	A2M	HBBR	LOC112533147
	ABAT	A2ML2	NDUFA12	GNG5
	ABCA3	A2ML4	LOC121110896	RPS11
	ABCB10	AADAC	C2H8ORF76	KCNE2
	ABCC3	AADACL4A	GALT	USP40
	ABCG1	ABCA1	NPRL3	SVOPL
	ABHD4	ABCA4	SLC16A3	RXRG
	ABR	ABCA8	INHBE	LOC112533145
	ABTB1	ABCB1	MIR365B	MFGE8
	ACAA2	ABCB10	GRAMD1B	LOC101751426
	ACACA	ABCB11	LIMS1	ABCD3
	ACAD9	ABCB1LA	MIR1782	CMSS1
	ACADSB	ABCC13	COPZ1	MTF2
	ACLY	ABCC2	TSC22D4	ABCC13
	ACMSD	ABCC5	MRPS15	MTTPL
	ACOT11	ABCD2	HSP90AA1	LOC112533158
	ACOT13	ABCD3	PMEPA1	SIAH1
	ACOT9	ABCG2	LOC107054782	CCNY
	ACSL1	ABCG5	MARVELD3	RRBP1
	ACSL4	ABCG8	PAPSS2	GFER
	ACSL6	ABHD12B	CDIP1	RABEP1
	ACTB	ABHD2	MIR1729	SUCO
	ACTN1	ABHD3	SLC45A4	ARHGEF1
	ACTR2	ABHD4	ANK1	DNASE1L3
	ACVR2A	ABHD6	MIF4GD	SLC25A33
	ADA	ABI1	FXR1	LOC107054117
	ADAL	ABL1	HBZ	LOC423222
	ADAM15	ABL2	KANK3	TMEM30CP
	ADAM19	ABLIM1	SLA	MAPKAPK3
	ADAM32L1	ABR	SPTAN1	TFG
	ADAMTS10	ABRA	ZNF335	OSGIN1
	ADAMTS2	ABTB2	LOC121107260	AHSG
	ADCY7	ACAA1	PIGU	LOC121110496
	ADCY9	ACACB	TNRC6C	SULT6B1L
	ADD2	ACAD11	CGN	FGD3
	ADD3	ACAD9	AOX1	AHR1A
	ADGRF5	ACADL	ACACA	CLDND1
	ADH1C	ACAT1	PRKX	RBKS
	ADI1	ACBD5	HBA1	ELOVL2
	ADK	ACCS	HMG20B	LOC101749448
	ADORA2A	ACER3	ARHGAP27	PIGC
	ADPRH	ACIN1	PMFBP1	SFT2D1
	ADRB1	ACO1	JUND	SLC22A16
	ADSS1	ACOX1	ANO2	TGIF1
	ADSS2	ACOX2	ACMSD	PIK3CG
	AFF1	ACOX3	HIPK1	THNSL2
	AFF4	ACP2	GPCPD1	ST3GAL3
	AGFG1	ACSBG2	LOC121107264	LOC112532313
	AGL	ACSF2	FRRS1	KIF21A
	AGO2	ACSL1	LOC107055339	PAFAH1B1
	AGRN	ACSL5	SLC11A1	NAALADL2
	AHI1	ACSM5	GCAT	RRS1
	AKAP13	ACSS1B	ARRDC2	FYB2
	AKIRIN2	ACSS2	SGK2	LOC107051846
	AKR1D1	ACTBL2	SLC2A14	ASNS
	ALAS1	ACTN2	GATA5	UVRAG
	ALB	ACTN4	TCF12	LOC107052005
	ALOX5AP	ADAMTS1	ADORA2A	LOC121111449
	AMMECR1	ADAMTS17	DUSP8	AGO3
	AMOTL2	ADAMTS5	BDH1B	LOC121113062
	AMPD3	ADAMTS9	CEP85L	ZNHIT3
	ANGPTL3	ADAMTSL2	MCU	BOC
	ANGPTL4	ADAP1	LOC121109173	EVA1A
	ANK1	ADAT1	LOC107054734	MPP6
	ANKDD1A	ADCY6	CPN2	LOC107054432
	ANKFN1L	ADGRG7	TAL1	LOC100858647
	ANKRD11	ADGRL2	LBP	SPIA3
	ANKRD13C	ADHFE1	FKBP5	FOXM1
	ANKRD2	ADIRF	MMP9	LOC121113421
	ANKRD44	ADPRHL1	AOC1	PTPN1
	ANKRD9	ADRA1B	AQP12A	FAM21C
	ANKS1B	ADRA2A	MAFG	ACACB
	ANO2	AFF1	GLIPR1L	AGO2
	ANP32E	AFP	MIR7467	CAMK1D
	ANTXR2	AGAP1	B3GNTL1	LOC107054061
	ANXA11	AGAP3	PTPN12	GRB14
	AOAH	AGFG1	KIFC2	NUP214
	AOC1	AGMAT	S100A12	IL22RA2
	AOX1	AGO1	TAGAP	LGALS1B
	AOX2	AGO2	ADCY9	C11orf24
	AP2A2	AGO3	TSPAN14	CYP2C18
	AP4S1	AGPAT3	DMTN	HDAC4
	AP5Z1	AGPAT4	ALB	SPATS2L
	APBB1IP	AGR3	LOC100857706	EPHX1L
	APOA1	AGT	CHSY1	HS6ST1
	APOPT1	AGTR2	SUN1	LOC121113083
	AQP12A	AHCY	LOC418667	C2orf72
	ARAP2	AHR1A	ROMO1	PALMD
	ARAP3	AHSG	LOC121107271	SDR16C5
	ARFIP1	AIG1	SDE2	LOC121111470
	ARHGAP12	AK3	LOC121106696	MIR6578
	ARHGAP15	AK4	LOC422090	MARK1
	ARHGAP27	AKAP12	GAPDH	SLCO4A1
	ARHGAP45	AKAP5	FBXO3	LOC100859272
	ARHGDIB	AKAP7	TLR2A	ELOVL1
	ARHGEF11	AKIRIN2	PHACTR4	ABCC5
	ARHGEF26	AKR1A1	MBNL1	FURIN
	ARHGEF3	AKR1D1	LOC107054859	PROZ
	ARIH1	AKR1E2	GIF	MCUB
	ARL16	AKR7A2	TNX	SLC22A18
	ARL2	AKT1	ITM2A	RNF149
	ARL3	ALB	MXD1	MAP3K13
	ARL6IP1	ALDH18A1	MILR1	LOC107052792
	ARL6IP5	ALDH2	PLEKHA2	LOC107052476
	ARMC2	ALDH3A2	TLDC1	MIR1609-1
	ARMC9	ALDH4A1	LOC121113070	FNIP2
	ARMH3	ALDH8A1	AP5Z1	LOC121110944
	ARNT	ALDOB	LOC107052271	LOC112531491
	ARPC1B	ALG12	GPX1	LOC101749477
	ARPC2	ALG14	ANXA11	LOC112532356
	ARPC5	ALG2	MIR142	LOC121109444
	ARRDC2	ALOX5	MIR193B	ABLIM1
	ARRDC3	ALPPL	LOC121107649	MAST2
	ARSG	ALX1	SLC43A3	CRLF2
	ASAH1	AMBP	SEMA3D	FMO4
	ASAP1	AMDHD1	HOMER1	MIR1467-2
	ASB3	AMFR	MIR2954	MOB4
	ATAD2	AMPD3	LETM2	IDI2
	ATF7	ANAPC5	LOC101749694	DERL3
	ATG4B	ANAPC7	ADI1	TCF7L2
	ATL2	ANGEL1	IKZF1	HIPK2
	ATOH7	ANGPT1	GLIPR1	CPT1A
	ATP11C	ANGPT4	WNK4	LOC121109719
	ATP2B1	ANGPTL1	C3orf70	LOC112532727
	ATP2C2	ANGPTL3	RGS19	SCAP
	ATP6AP2	ANK1	AMOTL2	HSBP1L1
	ATRX	ANK3	WDR20	HEMGN
	AvBD13	ANKFY1	ESR2	TFCP2L1
	AvBD14	ANKLE2	LCP1	LOC107048987
	AXIN2	ANKRA2	BIRC8	MTR
	AXL	ANKRD11	NCKAP1L	MIA2
	AZI2	ANKRD13A	CHDSD	LOC112532364
	B3GALNT1	ANKRD17	CSF3R	CD81
	B3GNT2	ANKRD24	KIAA0513	CTBS
	B3GNT5	ANKRD28	ADPRH	LOC101750153
	B3GNTL1	ANKRD31	CAP1	C6
	BACH1	ANKRD42	MAP3K6	CREB3L2
	BATF	ANKRD54	TRIP12	SERPINF2
	BAZ1A	ANO1	VEZF1	PRLR
	BCL11B	ANO9	GPR148	SLC25A30
	BCL2L1	ANP32A	TLR4	LOC121111517
	BCL2L10	ANPEP	PEX5L	CDIP1
	BDH1A	ANXA5	MIR1733	MYCL
	BDH1B	AP1S3	SLC35B1	MGRN1
	BHLHE41	AP2S1	MOG	GRXCR2
	BICD2	AP3B1	CBFA2T3	CYP4B7
	BIRC8	APC	LOC107052559	RBP4A
	BLVRA	APELA	ENTPD1	FAM234A
	BMPER	APMAP	JAKMIP1	VTN
	BMPR2	APOA5	LRRC15	LOC101751892
	BNIP3L	APOB	CYTH1	CYP1A2
	BOK	APOH	IGSF1	HHLA2
	BORCS5	APOV1	DSTN	ATRN
	BRINP1	APP	MTMR3	PGRMC2
	BRWD3	AQP11	LOC107054785	ATP7B
	BTAF1	AQP9	SCG5	FAM214A
	BTBD9	AR	NRROS	PPTC7
	BTG1	ARFGEF2	ARPC1B	MPC1L
	BTG2	ARHGAP11B	LOC101752166	MAP7
	BTK	ARHGAP21	DPF2	PCGF3
	BTN1A1	ARHGAP22	RASGEF1A	GLCE
	BUB1	ARHGAP24	RSG1	PAPLN
	C10H15ORF48	ARHGAP29	JUN	SESN2
	C16orf87	ARHGAP42	SLMAP	RHOBTB1
	C17H9ORF172	ARHGEF1	LOC121110338	A2ML2
	C1H3ORF52	ARHGEF10L	CCDC57	MLEC
	C20H20orf204	ARHGEF18	SLC25A39	MOCOS
	C21orf62	ARHGEF3	CD7	ARMC7
	C2H6orf52	ARHGEF4	RPS6KA1	CYP2W1
	C2H8ORF76	ARHGEF7	HOXB3	ACSL1
	C2H8orf82	ARID1A	XIRP1	SLC7A3
	C2orf42	ARID3B	LOC121106693	EBAG9
	C3orf70	ARID5B	SH2D1A	PHOSPHO1
	C4BPG	ARL8A	TFDP3	ABCB1
	C4BPM	ARMC1	DDEFL1	LGALS2
	C4H4orf54	ARMC7	UGT8L	PCBD1
	C6orf62	ARRDC3	IL15	SH3BP2
	C7orf73	ARRDC4	CYBC1	CCDC18
	C8orf4	ARSI	GAS7	ARHGAP29
	CA13	ARV1	EPB41	PHACTR4
	CA2	ARVCF	LOC121107099	ACSS2
	CABLES2	AS3MT	ZBTB20	BOD1
	CACNA1D	ASB12	FAM214B	IRF8
	CACNA1S	ASB13	ACOT9	PXYLP1
	CACUL1	ASB4	PM20D2	C8A
	CALCA	ASB5	PCASP2	LOC121108338
	CAMK2G	ASCC2	CEL	LOC770996
	CAP1	ASCL1	ARPC2	POR
	CAPN15	ASH1L	SMARCA2	PI4K2B
	CAPRIN1	ASNS	SQRDL	FBLN1
	CARS	ASPG	LSM11	SKIV2L2
	CASP8	ASXL2	GPT2	SLC41A3
	CASP8AP2	ATG12	SGK3	SLC2A2
	CASS4	ATG13	AATK	SLC16A5
	CATSPER4	ATG14	ENTPD4	SLC15A2
	CBFA2T3	ATIC	SMAP2	FADS6
	CBL	ATOH8	LOC101751855	LOC121107379
	CBR3	ATP11C	MTMR2	LOC121109484
	CBX3	ATP2A2	PARK7	LOC107053966
	CBX7	ATP5G1	DGKD	SEC16B
	CCDC113	ATP5O	LOC424199	LRRC56
	CCDC146	ATP6V0C	ADSS2	C12orf43
	CCDC28A	ATP6V0D2	RPSAP58	LOC121108342
	CCDC57	ATP7B	FLNB	TTR
	CCDC92	ATP8A1	TIPARP	SFTPA2
	CCN3	ATP8B4	NAPG	RPIA
	CCND3	ATRN	AKR1D1	CHD7
	CCNG2	ATVR1	UBASH3B	CPB2
	CCNI2	ATXN2	POLR1B	FAM134B
	CCNJ	ATXN7	LOC121110672	AKAP7
	CCR5	ATXN7L1	SLC45A3	RAB11FIP4
	CCR8	AXIN2	MGAT3	KLHL14
	CCR8L	B4GALT1	SMIM15	ANO1
	CD101	B4GALT6	LOC101749885	AGMAT
	CD1B	BACE1	HSD11B2	PCSK4
	CD200R1	BACH1	LOC100858919	GM2A
	CD244	BACH2	MIR7472	LOC424430
	CD248	BAG3	SLC37A1	LOC112530239
	CD300LG	BAIAP2	LURAP1L	SORL1
	CD38	BAIAP2L1	MCTP2	LOC396477
	CD44	BAMBI	STRN	LDHB
	CD47	BANP	TNFRSF10B	LOC121111518
	CD48	BASP1	B3GALNT1	ARFGEF2
	CD55	BBS2	TAOK3	SF3B1
	CD59	BCAR1	C2H6orf52	LEKR1
	CD7	BCAR3	NT5C3A	TNRC6A
	CD80	BCAS3	GSL	RBP
	CD8A	BCHE	M1AP	DDX60
	CD8BP	BCL2A1	LOC415472	BRIP1
	CD99L2	BCL2L14	TPM4	KIAA1671
	CDADC1	BCL6	ATP11C	SLC22A15L
	CDC42SE2	BCL9	CD59	KLF12
	CDH23	BCL9L	PTRF	KLHL15
	CDIP1	BDKRB1	ARFIP1	MGAT4C
	CDK5R1	BEND3	IKBKE	MIR1650
	CDKN1B	BEND5	LOC101748951	PNPLA3
	CDKN2B	BEND7	LOC101747813	RCAN3
	CEBPG	BEST3	SEMA5B	C8orf22
	CEL	BHLHA15	SMC4	TNFRSF21
	CEP170B	BIK	P2RY8	MGST2
	CEP295	BIRC3	SH3RF1	LOC107053928
	CEP57	BIRC6	CDKN1B	CGTL
	CEP83	BMF	ADCY7	LOC107055361
	CEP85L	BMP2K	LRP3	C1orf131
	CEPT1	BMP3	R3HDM2	DENND5B
	CETP	BMP5	ITM2B	FAR1
	CFAP161	BMP8A	LOC121110869	PLD1
	CGN	BMPR1A	TEAD3	LOC107052711
	CHDSD	BMPR2	IER3	SH3GL1
	CHGB	BNC2	RAB44	FGFRL1
	CHST13	BOC	LOC121113071	THRAP3
	CHST15	BOD1	ACLY	HDAC11
	CHSY1	BORCS5	SGCA	USH1G
	CKAP4	BORCS8	RHOF	LOC422154
	CLCC1	BPIFB3	CRCBL	DNTT
	CLCN4	BRAP	FKBP7	SORBS1
	CLEC3B	BRD1	TFRC	SLC30A10
	CLIC2	BRD4	LOC776173	LOC107054730
	CLIP2	BRE	VWA3B	BTBD19
	CLPS	BRIP1	BCL2L1	UQCRQ
	CMC1	BTBD10	IL10RA	HDLBP
	CMPK2	BTBD18	LOC121110449	LOC112529973
	CMSS1	BTBD19	LOC107049214	PDE8A
	CNKSR3	BTG1	GRASP	KLHL8
	COBL	BTRC	NRK	TBX10
	COIL	BZW1	CD244	CSF3
	COL14A1	BZW2	METTL6	NHEJ1
	COMMD1	C10orf90	MIR29B2	GCH1
	COPG1	C11orf24	MAZ	MIR12230
	COPG2	C11orf49	CMPK2	DRD1
	COPS4	C11orf74	MIR22	FRZB
	COPZ1	C11orf96	LOC100859492	APOB
	CORO1C	C12orf43	UBE2D3	FADS2
	CORO6	C12orf50	PLXNC1	JDP2
	COTL1	C14orf159	RYK	MIGA2
	CPEB4	C15orf39	MIR12258	ANPEP
	CPN2	C15ORF40	PPARD	LOC121111504
	CRAMP1	C18orf63	MRGPRH	LOC107051677
	CRCBL	C18orf8	LOC101750826	CAPSL
	CREM	C1orf116	LOC121110094	CL2
	CRLS1	C1orf131	ALAS1	ABCB1LA
	CRTAM	C1orf21	WDR33	DPYS
	CRYAA	C1S	LY75	STON2
	CSF1R	C2	RHOBTB1	CYP3A4
	CSF2RA	C2CD4A	UHRF1BP1L	C5
	CSF2RB	C2orf70	ANKRD11	DIO3
	CSF3R	C2orf72	ADD2	MIRLET7A1
	CSGALNACT1	C2orf76	CLIC2	LOC107053441
	CSGALNACT2	C3H1ORF115	LOC101751902	PIT54
	CSRNP1	C3H8ORF80	SOX6	FST
	CTDP1	C4A	ADAMTS2	CPT2
	CTNND2	C4BPS	ACTB	PPARGC1A
	CTSD	C5	RFESD	CYP51A1
	CTSS	C5H11ORF9	BTK	ANK1
	CTSV	C5orf24	PCK1	DHX40
	CTSZ	C6	THEMIS2	LOC101750551
	CUEDC1	C6orf132	CDC42SE2	ERN1
	CXCL13L3	C6orf89	SLC43A2	ZBTB25
	CXCR1	C7	VIPR1	LOC107054317
	CXXC5	C7orf50	EYA3	LONP2
	CYB5B	C8A	TIMP3	MBNL2
	CYB5D2	C8B	LDB1	ASB4
	CYBC1	C8orf22	JDP2	TMEM106B
	CYFIP2	C9ORF152	H3F3C	TRNAV-CAC-7
	CYR61	C9ORF58	LOC422609	CTBPL
	CYTH1	CA12	LOC107049847	HSP90B1
	CYTH4	CA4	IL2RG	CYSTM1
	CYTIP	CA5A	NR1D2	LOC771972
	CYTL1	CA9	LOC121111279	BCL2L14
	DAD1	CAAP1	LOC100858260	MTCH1
	DAG1	CABIN1	FRYL	LRP12
	DAPK1	CACNA1C	GPR174	ORM1
	DAPP1	CACNA1H	ZHX3	SIKE1
	DARS	CACNG5	TACC1	G6PC
	DARS2	CALML3	KCTD12	CDK18
	DCAF11	CAMK1D	DARS	MLH1
	DCAF5	CAMKK1	HMBOX1	BRE
	DCTN4	CAMTA1	LOC101747364	WDFY3
	DCUN1D2	CANX	LOC107054270	RREB1
	DDB2	CAPN15	CRYAA	DNAJB5
	DDEFL1	CAPN5	HSD17B12	LOC112532373
	DEF6	CAPN6	TNFRSF14	RIOX1
	DENND2D	CAPSL	MYL9	ECI2
	DENND4C	CASKIN2	AFF1	SEMA4G
	DENND6B	CASP14	ACTN1	LOC121109039
	DEPTOR	CASP3	BTN1A1	ABCC2
	DGKD	CASP6	ARL2	RPS15
	DGKZ	CASP9	MANBA	TAF10
	DHX8	CAT	SUSD6	LOC107052201
	DIPK2A	CBSL	UBE2R2	MIR1780
	DISP1	CCDC12	BUB1	INO80
	DIXDC1	CCDC17	FCER1G	FAM107A
	DMTN	CCDC170	CD1B	HELLS
	DNAJC6	CCDC18	TRIM24	LOC101748561
	DOK1	CCDC34	CSRNP1	LOC121110416
	DOT1L	CCDC51	ZEB2	LRRFIP2
	DPEP2	CCDC6	ZEB1	LOC101751337
	DPF2	CCDC73	LOC419390	GLRA1
	DPP4	CCDC78	ARNT	CES1L1
	DSN1	CCDC85C	HSD17B11	TAPT1
	DST	CCKAR	C4BPM	LMF1
	DSTN	CCN3	MIR33-2	PON1
	DTNB	CCND1	UNC13D	NCKIPSD
	DUSP10	CCNY	LOC107049543	TXNRD1
	DUSP11RC1I	CCT6A	LOC107054896	LOC419888
	DUSP4	CD151	PKHD1	LOC107057310
	DUSP8	CD164	LOC101749399	COL18A1
	DYDC2	CD2AP	LOC776816	IRF2
	DYNC1I1	CD36	LOC100857637	2023-03-06
	EBF3	CD44	TREMB2	RGN
	ECM1	CD47	CD48	LOC421515
	EDEM1	CD81	STARD13	CDK6
	EDEM3	CD83	STK39	MGAT4B
	EEF1A1	CD8A	HOXA3	OGG1
	EEFSEC	CDC123	LOC121109804	KCNE4
	EEPD1	CDC23	CD200R1	FOXN3
	EFHD2	CDC27	LOC121113481	VSNL1
	EHD4	CDC42	CFAP161	LOC101748581
	EIF4E3	CDC42BPB	CETP	LOC121107597
	ELF1	CDC73	EZR	MIR29B1
	ELL2	CDH5	MTERF2	LOC101748313
	ELMO1	CDIP1	C4BPG	CABIN1
	ELOVL6	CDIPT	LOC101748153	GNPNAT1
	ELOVL7	CDK18	ZZZ3	SC5D
	ELP2	CDK19	SREBF1	LOC107053822
	EML4	CDK3	DIXDC1	ACSM5
	ENG	CDK6	IL18RAP	DOK2
	ENPP2	CDKAL1	ANKRD13C	NFKB1
	ENTPD1	CDKN2AIP	PRRG1	LOC101750102
	ENTPD2	CDO1	UBASH3A	HAL
	ENTPD4	CDPF1	NT5M	PHF21A
	ENTPD5	CDYL2	CORO1C	MASP1
	EOMES	CEBPB	EIF4E3	LOC121110935
	EPAS1	CECR5	WIPF1	LOC107053444
	EPB41	CELF4	LOC425431	IDH2
	EPB42	CELF5	COIL	TM6SF2
	EPS15L1	CELSR1	LOC121110255	LOC107053944
	ERBB3	CEMIP	GPKOW	TMEM120A
	ERG	CENPL	STXBP5	TF
	ERGIC1	CENPU	TCF7	ESRP2
	ESAM	CENPV	LOC100857714	LOC107052688
	ESR2	CENPX	LOC112530800	CA5A
	ETFDH	CEP112	AMPD3	RBM47
	ETS1	CEP162	CHGB	ESR1
	ETS2	CEP57L1	PER2	LOC107057061
	EVI2A	CERK	TPD52	MASP2
	EVI2B	CES1L1	TGFBI	ARHGEF7
	EVL	CFAP126	CCDC113	FADS1
	EYA3	CFAP161	FLNA	ATP5O
	EZR	CFAP44	TMOD3	MIR1699
	F13A1	CFDP1	C2H8orf82	ELOVL5
	FAM107B	CFH	AP4S1	LOC107053635
	FAM126A	CFI	FBXO34	LOC112530658
	FAM161B	CGNL1	SERPINB10B	LOC107052788
	FAM162BL	CGRRF1	RSAD2	CDK3
	FAM175A	CGTL	LOC426456	LOC768772
	FAM177A1	CHAC1	CACNA1S	ADPRHL1
	FAM188A	CHAD	SLC7A6	FBRSL1
	FAM207A	CHAF1A	ANKRD2	CASP6
	FAM208B	CHCHD6	LOC121110515	CISH
	FAM214B	CHCHD7	LECT2	SGK3
	FAM46A	CHD2	TOPBP1	MTFR1
	FAM49A	CHD7	LOC101749678	LOC121107298
	FAM49B	CHD9	UBE2H	EXOC3L4
	FAM65B	CHERP	DIPK2A	TXNDC15
	FAM65C	CHIC1	OSBPL8	TNFRSF11A
	FAP	CHKA	PAK2	LOC121111203
	FASN	CHORDC1	DENND6B	COQ10B
	FBXL15	CHRM3	CYFIP2	FZD3
	FBXL5	CHRNA6	TMEM246	PLPPR5
	FBXO3	CHST8	NDEL1	NFE2L2
	FBXO34	CIDEA	LAMB3	PTK2
	FBXO4	CISH	KLF8	ITSN2
	FBXO40	CL2	CBR3	YPEL2
	FBXW8	CLASP1	2023-09-12	SLC27A2
	FCER1G	CLCN5	LOC107053733	LOC107051901
	FERMT2	CLCN6	SKAP1	DHRS13
	FGD3	CLDN1	CTSZ	SFRP1
	FGF1	CLDN15	LOC121109157	EHHADH
	FGF18	CLDN16	COPG1	TRAF3IP2
	FGR	CLDN2	TMOD2	LOC121106576
	FIGNL1	CLDN20	CEP83	BZW2
	FILIP1L	CLDN22	OAF	MRPL45
	FKBP1A	CLDND1	SH2D6	FDFT1
	FKBP5	CLEC16A	CRAMP1	LOC407092
	FKBP7	CLIC4	KIAA1217	TSPAN12
	FLI1	CLINT1	PUS7	FAM20CL
	FLNA	CLK4	KLHL26	NCOA1
	FLNB	CLMN	TMEM52	C9ORF152
	FMNL1	CLN8	PER3	FAF1
	FNBP1	CLRN2	TBC1D7	APELA
	FNDC3A	CLTC	CASS4	XBP1
	FNIP1	CLUH	LOC112531932	ZMYND11
	FOS	CMBL	ARL16	LOC121110429
	FOXK1	CMC2	ATP2C2	SERTM1
	FOXN3	CMIP	LOC112532319	APOV1
	FOXO3	CMSS1	LOC101752158	NXT2
	FOXO4	CMTM4	LOC107053165	NET1
	FPGT	CNDP2	LOC121109994	SLC39A8
	FRA10AC1	CNOT2	ABAT	AMBP
	FRMD4A	CNOT6L	LOC107052159	LOC121111138
	FRMD7	CNR2	FGF1	CECR5
	FRRS1	CNST	TFAP4	LOC121109446
	FRYL	COA5	TLK2	IRF9
	FUT7	COA7	PKD2L1	ISCA2
	FUT8	COBLL1	IPMK	LOC121107392
	FXR1	COG1	LOC422276	NUDT4
	FYB1	COL18A1	SHISA9	TIA1
	FYN	COL26A1	LOC107052248	YME1L1
	GAB3	COL4A3BP	HOXA5	UGCG
	GALT	COL5A2	B3GNT2	ALDH3A2
	GAPDH	COMMD10	CA2	FAM179B
	GARNL3	COMT	PRKCD	LOC121113278
	GAS6	COMTD1	H2AFX	LOC101751416
	GAS7	COPRS	RRAGD	LOC107053713
	GATA5	COQ10B	CBX3	SLC25A47
	GATD3A	COQ8A	TRIM8	COA7
	GBE	CORO7	SAMD11	PCDH1
	GCAT	COX18	LOC121106913	PPDPF
	GFI1	CP	CCR8	SULT
	GFI1B	CPB2	SKP2	LOC112533490
	GFRA2	CPD	ITPR3	LOC426820
	GHR	CPEB3	KATNA1	LOC112532947
	GIF	CPNE8	CLEC3B	ST6GALNAC1
	GIN1	CPQ	PBX4	PDP2
	GLIPR1	CPT1A	SLC51A	RALGPS2
	GLIPR1L	CPT2	DUSP11RC1I	FETUB
	GLIPR2	CRADD	SEC14L3	LOC121110934
	GMCL1	CRAT	LOC101748621	LRRC43
	GMIP	CREB3L2	KDM4B	LOC101751659
	GNAI3	CREB3L3	LOC121107147	PDCD4
	GNG2	CREBL2	MYO9B	LOC121109150
	GNG7	CREG2	LOC121109409	SLC16A10
	GNLY	CRHR2	LOC121106969	SLC31A1
	GNMT	CRIP2	LOC101748203	BEND3
	GON4L	CRISPLD1	LOC121109201	MIR1663
	GPAT3	CRK	ZFC3H1	A2ML4
	GPCPD1	CRLF2	RHBG	PAH
	GPKOW	CRLF3	PPP4R1L	LOC107054342
	GPR119	CRLS1	PIP4K2C	PLS3
	GPR132	CROT	PARD3	MFSD6
	GPR137B	CRY1	IFT43	LOC121109515
	GPR141	CRYGN	CATSPER4	LOC101750072
	GPR148	CRYZ	LSP1P1	LOC121109918
	GPR155	CSF3	MXI1	LOC121110188
	GPR17	CSF3R	ETS1	SLC44A3
	GPR174	CSNK1A1	MVP	TRNAC-GCA-7
	GPR183	CSNK1G1	TMEM8A	CRY1
	GPR65	CSNK1G2	FOXO3	LOC121110551
	GPT2	CSRNP1		PANK1
	GPX1	CTBPL		ZNF385B
	GPX3	CTBS		NRIP1
	GRAMD1B	CTDSPL		ACBD5
	GRAP2	CTNND1		TRAK1
	GRASP	CTNND2		AK3
	GRK2	CTSEAL		TBX3
	GRK3	CWC22		VTG1
	GRK6	CWC27		LOC101748752
	GSAP	CYB5A		TMEM37
	GSDMA	CYB5D2		CDIPT
	GSE1	CYB5R2		PUM1
	GSL	CYLD		AP3B1
	GTDC1	CYP17A1		LOC121108452
	GZMK	CYP1A2		FPGS
	H1F0	CYP2AB1		LRIG2
	H2AFX	CYP2C18		KLHL25
	H3F3C	CYP2C23a		LOC121108619
	HBA1	CYP2D6		LOC121106748
	HBBA	CYP2J21		KYNU
	HBBR	CYP2W1		MAP1LC3B
	HBZ	CYP2W2		LOC107051906
	HDAC7	CYP3A4		LOC112532650
	HDGF	CYP3A5		MTF1
	HDGFRP3	CYP4B7		PPP1R16B
	HECW2	CYP4V2		RPS25
	HEPHL1	CYP51A1		MCTP2
	HERC2	CYP7A1		LOC100858809
	HERC4	CYSLTR2		PAFAH2
	HIC2	CYSTM1		LOC417447
	HIF1A	CYTH3		LOC112531360
	HIPK1	CZH18ORF25		KIAA0319L
	HIVEP2	CZIB		UGT1A1
	HIVEP3	DAB2IP		TPST2
	HK2	DAG1		LOC112531616
	HLX	DAGLA		INSIG1
	HMBOX1	DAO		RNF152
	HMG20B	DAP		COBLL1
	HMGB1	DCBLD1		SPIA5
	HNRNPAB	DCDC2		SPIA1
	HOMER1	DCLK2		DAB2IP
	HOMER3	DCT		GATAD2A
	HOPX	DCUN1D4		LOC107052984
	HOXA3	DDA1		CAAP1
	HOXA5	DDC		LOC121111133
	HOXB1	DDIT4		LOC101748546
	HOXB2	DDO		PLG
	HOXB3	DDX1		LARP1
	HOXB4	DDX24		SLC2A5
	HOXB5	DDX46		CEP112
	HRH2	DDX60		MT4
	HS3ST3B1L	DEAF1		MOB2
	HS6ST1	DECR2		FRRS1
	HSD11B2	DELE		FAM103A1
	HSD17B11	DENND5B		PPID
	HSD17B12	DENND6A		VTG3
	HSP90AA1	DEPTOR		BTRC
	IBTK	DERL3		KYAT3
	ICOS	DESI1		PHLDB2
	IDO2	DGCR2		CYP4V2
	IER3	DGKB		SGSM3
	IER5L	DGKQ		SFXN1
	IFI30	DHRS13		RAPH1
	IFNAR1	DHRS3		LSS
	IFT43	DHRS7		MED13L
	IFT80	DHX35		C5H11ORF9
	IGSF1	DHX40		FAM20A
	IGSF6	DICER1		CLDN1
	IKBKE	DIO2		CELF5
	IKZF1	DIO3		LOC112533223
	IL10RA	DIP2B		C2orf76
	IL11RA	DIP2C		FOXP1
	IL15	DIS3L2		LOC121113293
	IL15RA	DLC1		LOC121111658
	IL17RA	DLG1		TDRD6
	IL18RAP	DLL4		RWDD2B
	IL1RL1	DLST		PPP1R3C
	IL2RG	DM5L		EDA2R
	IL31RA	DMGDH		USP51
	IMPA2	DMTF1		EPB41
	INHBE	DNAAF2		ARID3B
	INIP	DNAI1		SLC35C2
	INO80C	DNAJB12		ANKRD31
	INPP5A	DNAJB5		ALG2
	INPP5D	DNAJC12		RUSC2
	INPP5F	DNAL4		SOX7
	INPP5K	DNASE1L3		GPHN
	INTS3	DNM1		WBP1L
	IP6K1	DNMT3A		HSD3B7
	IP6K2	DNTT		LOC121110731
	IPCEF1	DOCK11		LOC771030
	IPMK	DOCK9		FERMT2
	IQCH	DOK2		ABCG2
	IRAG1	DOLPP1		CFH
	IREB2	DPF3		PPP2CB
	ITGA4	DPM2		LOC121113160
	ITGAD	DPP8		KANSL1
	ITGAV	DPT		HIVEP1
	ITGB1	DPYD		LOC107051585
	ITGB3	DPYS		RUBCN
	ITM2A	DPYSL2		LRRC23
	ITM2B	DQX1		VDHAP
	ITPK1	DRAM2		GRHL3
	ITPKA	DRD1		LOC423629
	ITPR3	DRG1		JMJD1C
	ITPRIP	DSG2		LOC112533031
	JAK1	DST		EHBP1
	JAK2	DTNB		GZF1
	JAKMIP1	DUS2		USP44
	JDP2	DUSP11RC1I		ARVCF
	JUN	DUSP13		TLDC2
	JUND	DUSP16		ATP6V0D2
	KANK3	DUSP4		WFDC8
	KANSL2	DVL2		SPSB1
	KATNA1	DYNC1H1		TCF3
	KBTBD2	DYNC1I1		LYSMD4
	KCNH7	DYNLRB2		STAMBP
	KCNN1	DZIP1L		PRKCE
	KCTD12	E2F3		F13B
	KCTD12B	EAF2		LOC101748063
	KCTD20	EBAG9		VGLL4
	KDM4B	ECH1		A1CF
	KDM7A	ECI2		LOC121110940
	KEL	EDA2R		RAB30
	KIAA0391	EDF1		IRF2BP2
	KIAA0513	EDNRA		CHERP
	KIAA0922	EEA1		PDIA5
	KIAA1147	EEF1AKMT1		FOXP2
	KIAA1217	EEF1D		LOC121107838
	KIF13B	EEPD1		LOC769646
	KIF20AL	EFHD1		PTGR1
	KIFC2	EGFR		AGT
	KLF15	EGLN1		HBP1
	KLF2	EGLN3		P4HB
	KLF3	EHBP1		LOC121107291
	KLF6	EHD3		PQLC1
	KLF7	EHF		MLKL
	KLF8	EHHADH		ITGB5
	KLF9	EIF1AX		EIF5B
	KLHL26	EIF2A		PTPRF
	KLHL42	EIF2AK3		ERO1B
	KLHL7	EIF3H		XDH
	KMT2C	EIF5B		LOC107053317
	KPNA6	ELAPOR2		ALG12
	KRT24	ELF1		PFKFB3
	KRT7	ELF5		ST5
	KSR1	ELFN2		RPLP1
	L3MBTL1	ELK4		DNAL4
	LACTB2	ELMO3		LOC121110847
	LAMB3	ELMSAN1		BIK
	LAMP1	ELOVL1		GABRR2
	LAPTM4A	ELOVL2		VWCE
	LAPTM5	ELOVL4		LUZP1
	LARP4	ELOVL5		FLCN
	LASP1	ELOVL6		MIR7446
	LBH	ELP6		MOB3B
	LBP	EMC3		C1orf116
	LBR	ENHO		MYO1D
	LCAT	ENO1		ZDHHC18
	LCP1	ENPEP		NDUFS4
	LCP2	ENPP1		ITGB6
	LDB1	ENPP2		LOC416655
	LECT2	ENPP6		PITPNC1
	LETM2	ENTPD8		AR
	LFNG	EPAS1		BHLHA15
	LGSN	EPB41		CROT
	LHFPL5	EPB41L4B		AGR3
	LIFR	EPB41L5		ENPP1
	LIMD2	EPCAM		LARGE2
	LIMS1	EPG5		DVL2
	LMCD1	EPHA4		RGSL1
	LMLN	EPHX1		PLCH2
	LMO2	EPHX1L		NDRG1
	LOC100857637	EPHX2		CP
	LOC100857706	EPN3		NME4
	LOC100857714	EPRS		MPZL1
	LOC100857766	EPS15		CHCHD6
	LOC100858260	EPS8L2		ATP11C
	LOC100858393	ERICH3		LOC121111590
	LOC100858919	ERMP1		ABHD6
	LOC100859492	ERN1		PPP1R27
	LOC101747295	ERO1A		NFIB
	LOC101747364	ERO1B		NR0B2
	LOC101747497	ERRFI1		CASP3
	LOC101747813	ESCO1		SSFA2
	LOC101748153	ESF1		A2M
	LOC101748187	ESR1		PITX3
	LOC101748203	ESR2		LOC121107327
	LOC101748259	ESRP2		IGF1
	LOC101748265	ESYT2		NQO1
	LOC101748621	ETFA		LOC121110580
	LOC101748697	ETFDH		COMMD10
	LOC101748767	ETNK2		IL6ST
	LOC101748951	ETNPPL		FZD4
	LOC101749023	ETV5		LOC107053051
	LOC101749146	EVA1A		MIR1703
	LOC101749175	EVA1B		BANP
	LOC101749399	EVI5		MTSS1
	LOC101749416	EWSR1		FGA
	LOC101749492	EXOC3L		DDX46
	LOC101749678	EXOC3L4		APOH
	LOC101749694	EXOC6B		CD2AP
	LOC101749704	EXOG		SERPINF1
	LOC101749715	EXOSC10		LOC107054403
	LOC101749719	EXPH5		TMEM150C
	LOC101749752	EXT1		N4BP2
	LOC101749885	EZH1		PKDCCA
	LOC101749962	F12		LOC121110748
	LOC101750063	F13B		ALDH2
	LOC101750125	F2		LOC121106830
	LOC101750367	F2RL2		TOP1MT
	LOC101750481	F5		CREB3L3
	LOC101750482	F9		FGB
	LOC101750826	FAAH		KCNB2
	LOC101750972	FABP1		SLC39A9
	LOC101750974	FABP3		CSNK1G2
	LOC101751084	FADS1		RASSF8
	LOC101751615	FADS2		NDUFAB1
	LOC101751782	FADS6		FAM49B
	LOC101751801	FAF1		VTG2
	LOC101751838	FAM102A		KIF19
	LOC101751855	FAM103A1		CRADD
	LOC101751902	FAM104A		LOC107054232
	LOC101751989	FAM107A		NAXD
	LOC101752025	FAM110B		LOC121110250
	LOC101752158	FAM110D		SLC35A3
	LOC101752166	FAM118B		PNRC1
	LOC101752186	FAM120B		TMEM62
	LOC107048990	FAM134A		BIRC3
	LOC107049008	FAM134B		RIOK3
	LOC107049214	FAM135A		LOC121110901
	LOC107049543	FAM13A		KIAA1958
	LOC107049847	FAM149A		LRP5
	LOC107050152	FAM168A		CTSEAL
	LOC107051449	FAM169B		BORCS8
	LOC107051471	FAM174A		PGLYRP2
	LOC107051642	FAM179B		PLA2G12A
	LOC107051858	FAM193A		GALNT11
	LOC107051883	FAM207A		FBP2
	LOC107051902	FAM20A		LOC426220
	LOC107051914	FAM20B		LOC101748649
	LOC107051933	FAM20C		AGAP1
	LOC107051961	FAM20CL		LOC121108605
	LOC107052010	FAM214A		ECH1
	LOC107052027	FAM21C		GATD3AL1
	LOC107052071	FAM234A		LYSMD2
	LOC107052080	FAM234B		MCRIP2
	LOC107052159	FAM35A		FBXO30
	LOC107052204	FAM3D		ANO9
	LOC107052223	FAM46A		NIPA2
	LOC107052248	FAM46B		SGMS1
	LOC107052271	FAM46D		PCBP3
	LOC107052314	FAM49B		LOC100858664
	LOC107052436	FAM60A		G3BP2
	LOC107052502	FAM84A		RIPK4
	LOC107052559	FAM84B		DZIP1L
	LOC107052600	FAM96A		UBOX5
	LOC107052689	FANCI		STARD4
	LOC107052763	FANCL		SETD5
	LOC107052889	FAR1		LOC121110960
	LOC107052934	FARP1		LOC121108986
	LOC107053001	FARP2		RNF139
	LOC107053011	FARS2		LOC101747680
	LOC107053023	FAXDC2		CDH5
	LOC107053026	FBF1		ADAMTSL2
	LOC107053124	FBLN1		C6orf132
	LOC107053165	FBP1		HMGCR
	LOC107053194	FBP2		FBXO15
	LOC107053298	FBRSL1		SULT1B
	LOC107053316	FBXL21		NME2
	LOC107053406	FBXL22		PTGDS
	LOC107053486	FBXO15		CMIP
	LOC107053494	FBXO16		WTIP
	LOC107053504	FBXO18		PPP1R14D
	LOC107053528	FBXO21		SSU72
	LOC107053553	FBXO30		LOC121106452
	LOC107053588	FBXO31		LOC107056538
	LOC107053670	FBXO4		SHROOM1
	LOC107053719	FBXW5		NME7
	LOC107053733	FCF1		HSPA5
	LOC107053740	FCHO2		MYL12A
	LOC107053782	FDFT1		HDAC10
	LOC107053833	FDX1		UGDH
	LOC107053841	FDXR		RASSF7
	LOC107053852	FERMT1		DOCK9
	LOC107053854	FERMT2		BCL9
	LOC107053887	FETUB		ATVR1
	LOC107053972	FGA		LOC112530139
	LOC107054049	FGB		HPGDS
	LOC107054105	FGD3		LOC121107694
	LOC107054145	FGF10		ADAT1
	LOC107054270	FGF13		LOC101750809
	LOC107054292	FGF23		CRK
	LOC107054293	FGFBP1		KLHDC8A
	LOC107054337	FGFR3		UMPS
	LOC107054373	FGFRL1		LOC121107391
	LOC107054431	FGL2		LOC430697
	LOC107054686	FHIP2A		SPCS1
	LOC107054734	FIGN		PEX26
	LOC107054735	FKBP15		EPHX1
	LOC107054741	FLCN		LOC107053812
	LOC107054748	FMO3		CHAF1A
	LOC107054782	FMO4		LOC424588
	LOC107054785	FN1		NT5C2
	LOC107054855	FNDC1		TMEM35B
	LOC107054859	FNDC3B		ATXN7
	LOC107054896	FNDC4		CCND1
	LOC107054952	FNIP1		LOC101750121
	LOC107055005	FNIP2		SLC1A6
	LOC107055283	FOXA1		TRAPPC10
	LOC107055303	FOXE1		RHOC
	LOC107055339	FOXM1		TSPAN4
	LOC107056139	FOXN2		ONECUT2
	LOC107056180	FOXN3		CAPN15
	LOC107057318	FOXP1		FDX1
	LOC112530017	FOXP2		LOC121110505
	LOC112530066	FPGS		NCOA6
	LOC112530147	FRA10AC1		PPFIBP2
	LOC112530214	FRMD4B		DNAJB12
	LOC112530313	FRRS1		LOC100857197
	LOC112530378	FRY		ACO1
	LOC112530432	FRZB		MYOCD
	LOC112530464	FST		UNK
	LOC112530673	FUBP3		DGCR2
	LOC112530781	FUK		FAM3D
	LOC112530800	FURIN		SSH2
	LOC112530942	FYB2		GSTA3
	LOC112531493	FZD3		C3H8ORF80
	LOC112531723	FZD4		SLC16A12
	LOC112531766	FZD5		TMC5
	LOC112531785	FZD7		LOC107057049
	LOC112531792	FZD9		MIR1724
	LOC112531858	G3BP2		ANXA5
	LOC112531900	G6PC		BMPR1A
	LOC112531932	GABRQ		CEP57L1
	LOC112531957	GABRR2		PLA2G12B
	LOC112532081	GAL3ST4		LOC121106651
	LOC112532094	GALK1		ATG14
	LOC112532164	GALNT11		CCT6A
	LOC112532182	GALR1L		LOC121111248
	LOC112532216	GAREM2		PRRG4
	LOC112532228	GARNL3		LOC428593
	LOC112532313	GARS		SEC22C
	LOC112532319	GART		WIPI1
	LOC112532437	GAS1		RBM23
	LOC112532479	GAS2L1		CLRN2
	LOC112532529	GAS2L3		XPNPEP2
	LOC112532558	GATA5		LOC121110362
	LOC112532704	GATA6		LOC101751546
	LOC112532783	GATAD2A		BTBD18
	LOC112532845	GATD3AL1		TMEM51
	LOC112532976	GATM		LOC121110829
	LOC112533001	GBE1		CGNL1
	LOC112533096	GBF1		EPN3
	LOC112533173	GBGT1		SPINK5
	LOC112533195	GC		CLCN5
	LOC112533248	GCH1		SCP2
	LOC112533326	GCLC		IL2
	LOC112533364	GCNT2		PCF11
	LOC112533410	GCNT4		MCOLN2
	LOC121106455	GCNT7		MIR1552
	LOC121106534	GDE1		TP53I3
	LOC121106552	GDF7		FANCL
	LOC121106573	GDI1		PPIP5K1
	LOC121106651	GDPD5		ANKRD28
	LOC121106693	GFER		POLK
	LOC121106696	GFPT2		ELMSAN1
	LOC121106700	GFRA3		PLIN2
	LOC121106711	GFRA4		MFSD7
	LOC121106744	GFRAL		POLB
	LOC121106763	GGA1		GNE
	LOC121106795	GGACT		LOC415787
	LOC121106829	GGH		NCOA2
	LOC121106880	GHR		LOC112531991
	LOC121106913	GIN1		PGM3
	LOC121106969	GJA10		LOC112530231
	LOC121107088	GJB2		RMDN3
	LOC121107099	GK2		UBE2I
	LOC121107100	GLCE		LOC112532754
	LOC121107113	GLDC		LOC107053873
	LOC121107120	GLRA1		LLGL2
	LOC121107142	GLRX		LOC121107528
	LOC121107147	GLUD2		C4BPS
	LOC121107182	GLUL		2023-03-08
	LOC121107260	GM2A		SPRY2
	LOC121107263	GMPR2		AP2S1
	LOC121107264	GNA13		LOC121106757
	LOC121107271	GNAL		DEAF1
	LOC121107417	GNAS		NOS1AP
	LOC121107424	GNE		PSMB1
	LOC121107435	GNG5		WWC2
	LOC121107455	GNMT		GSE1
	LOC121107499	GNPNAT1		RBPJ
	LOC121107525	GNS		FKBP15
	LOC121107537	GOSR1		PPFIBP1
	LOC121107556	GPAM		LRP4
	LOC121107590	GPC3		LOC112530672
	LOC121107649	GPC4		VEZT
	LOC121107682	GPD1L2		STK3
	LOC121107706	GPHN		LOC121113287
	LOC121107710	GPR137B		LOC425795
	LOC121107791	GPR148		TRAFD1
	LOC121108177	GPR15		LOC101749599
	LOC121108293	GPR50		GSTCD
	LOC121108359	GPRC5B		RPS14
	LOC121108362	GPX4		MIR1569-2
	LOC121108511	GPX7		KCNK7
	LOC121108521	GRB10		ULK1
	LOC121108720	GRB14		PITHD1
	LOC121109065	GRB2		TMEM229B
	LOC121109094	GREB1L		FAM135A
	LOC121109157	GRHL3		MAN1A1
	LOC121109173	GRHPR		PLA2G3
	LOC121109201	GRIN2C		UGGT1
	LOC121109405	GRK5		NXPH2
	LOC121109409	GRTP1		NOLC1
	LOC121109440	GRXCR2		TMEM45A
	LOC121109452	GSE1		PGPEP1L
	LOC121109535	GSTA3		GGA1
	LOC121109537	GSTA4		LOC425462
	LOC121109609	GSTCD		MBTD1
	LOC121109653	GSTZ1		USP14
	LOC121109706	GTF3C6		LOC415662
	LOC121109707	GUCA1A		PLXNB2
	LOC121109718	GUCY1A2		MBP
	LOC121109769	GUCY2C		TP53INP1
	LOC121109804	GUSB		DAO
	LOC121109809	GVINP1		OPN4-1
	LOC121109957	GYS2		LOC107052740
	LOC121109967	GZF1		LOC112533467
	LOC121109994	HABP2		LY6EL
	LOC121110002	HACD2		BCAR1
	LOC121110047	HADHA		GIN1
	LOC121110094	HADHB		ZXDC
	LOC121110148	HAL		LOC107056139
	LOC121110193	HARS1		SDF2
	LOC121110237	HBP1		MAPK4
	LOC121110241	HBS1L		MON2
	LOC121110255	HDAC10		PPP2R2D
	LOC121110338	HDAC11		KLHDC7A
	LOC121110340	HDAC3		GTF3C6
	LOC121110379	HDAC4		LOC121108714
	LOC121110449	HDAC9		LOC100857439
	LOC121110454	HDLBP		RBM41
	LOC121110515	HEBP1		RGS8
	LOC121110538	HECW1		LOC112532955
	LOC121110547	HELLS		RNASEL
	LOC121110548	HELT		TPP2
	LOC121110557	HELZ2		ASCC2
	LOC121110576	HEMGN		CIDEA
	LOC121110579	HEMK1		TTC32
	LOC121110653	HENMT1		SRF
	LOC121110672	HERC1		MIR1457
	LOC121110836	HEY2		LZIC
	LOC121110869	HGF		TTC29
	LOC121110890	HHIP		TRNAP-CGG
	LOC121110896	HHLA2		TMED2
	LOC121110898	HIBCH		ARSI
	LOC121110907	HIC2		FANCI
	LOC121110932	HIF1AN		LOC121111663
	LOC121110956	HIP1R		YARS
	LOC121111067	HIPK2		BCL2A1
	LOC121111174	HIST1H2B5		LOC101748095
	LOC121111240	HIVEP1		ATP5G1
	LOC121111255	HLF		KANK1
	LOC121111279	HMGA2		DCDC2
	LOC121111425	HMGB1		LOC112532474
	LOC121111450	HMGCR		LOC121108266
	LOC121111453	HMOX1		SLC2A13
	LOC121111470	HMOX2		LSM1
	LOC121111505	HMP19		LOC121110942
	LOC121111506	HNF4A		ABTB2
	LOC121111544	HNF4beta		ERRFI1
	LOC121111582	HNF4G		TBC1D15
	LOC121111686	HNMT		SUFU
	LOC121113070	HOMER2		MFF
	LOC121113071	HORMAD2		SLC30A9
	LOC121113111	HPCAL1		COMT
	LOC121113112	HPGDS		LOC112532844
	LOC121113248	HPS1		LOC769554
	LOC121113295	HPS6		SPPL3
	LOC121113386	HRAS		LOC121110830
	LOC121113387	HRG		LOC107050029
	LOC121113397	HS1BP3		NELFA
	LOC121113415	HS6ST1		STS
	LOC121113479	HS6ST3		LOC107052872
	LOC121113480	HSBP1L1		LOC107052235
	LOC121113481	HSD11B1L		LOC121110313
	LOC396008	HSD17B4		AS3MT
	LOC415472	HSD3B7		LOC121110017
	LOC415616	HSDL2
	LOC415852	HSP90AB1
	LOC415939	HSP90B1
	LOC416082	HSPA5
	LOC416086	HSPD1
	LOC416530	HSPE1
	LOC417447	HTR2A
	LOC417507	HTR3A
	LOC418667	HTR6
	LOC419276	HYOU1
	LOC419390	IDE
	LOC419545	IDH2
	LOC421106	IDI2
	LOC421506	IDS
	LOC421583	IFNAR1
	LOC422090	IFNGR1
	LOC422276	IFT122
	LOC422393	IFT22
	LOC422609	IGDCC4
	LOC423110	IGF1
	LOC423719	IGF2
	LOC424199	IGF2BP3
	LOC424577	IGFALS
	LOC425431	IGFBP1
	LOC426193	IGFBP2
	LOC426385	IGFBP4
	LOC426456	IGSF10
	LOC427439	IGSF21
	LOC428417	IGSF5
	LOC428525	IHH
	LOC429054	IL12B
	LOC770707	IL13RA1
	LOC771388	IL1R1
	LOC776173	IL1R2
	LOC776273	IL1RAP
	LOC776816	IL1RL2
	LONRF1	IL2
	LOXL3	IL20RA
	LPAR5	IL22RA2
	LPIN1	IL2RB
	LRIG1	IL6ST
	LRP1	IL7R
	LRP3	ILDR2
	LRRC15	IMMP2L
	LRRFIP1	IMPDH2
	LRRK2	INHBA
	LSM11	INO80
	LSP1P1	INSIG1
	LURAP1L	INSIG2
	LY75	INSR
	LY86	INTS2
	LY96	INTS7
	LYN	IP6K2
	LYRM9	IQCB1
	M1AP	IQGAP2
	MACF1	IQSEC1
	MAFG	IQSEC3
	MAN1C1	IRF1
	MANBA	IRF2
	MAOA	IRF2BP2
	MAOB	IRF8
	MAP2K3	IRF9
	MAP3K6	IRS2
	MAP3K7	IRS4
	MAP3K7CL	ISCA2
	MAPK14	ITGA6
	MAPK4	ITGB2
	MAPKAP1	ITGB5
	MAPKAPK2	ITGB6
	2022-03-01	ITIH2
	2022-03-05	ITIH3
	MARVELD3	ITIH5
	MAST3	ITPKA
	MAZ	ITPR2
	MBNL1	ITSN2
	MBNL3	JADE2
	MBP	JAK1
	MCAM	JDP2
	MCCC2	JMJD1C
	MCHR2	JMJD7
	MCL1	KALRN
	MCM6	KANK1
	MCOLN1	KANK4
	MCRIP2	KANSL1
	MCTP2	KAZN
	MCU	KBTBD11
	MDFIC	KCNB2
	ME1	KCNE2
	MED26	KCNE4
	MEIKIN	KCNE5
	MERTK	KCNG2
	MESDC2	KCNK7
	METTL6	KCNMB2
	MFN1	KCNN3
	MFSD2A	KCNT2
	MFSD2B	KCTD1
	MGAT2	KCTD18
	MGAT3	KDF1
	MGAT5B	KDM2B
	MGLL	KDM4C
	MGST1	KDM5B
	MGST3	KDSR
	MICAL1	KIAA0040
	MICAL3	KIAA0232
	MIF4GD	KIAA0319L
	MILR1	KIAA0391
	MIR12211	KIAA0513
	MIR12217	KIAA0895
	MIR12226	KIAA0930
	MIR12258	KIAA1024
	MIR12275	KIAA1147
	MIR12288	KIAA1257
	MIR128-2	KIAA1462
	MIR142	KIAA1468
	MIR1457	KIAA1522
	MIR147-1	KIAA1549
	MIR1572	KIAA1614
	MIR1610	KIAA1671
	MIR1617	KIAA1958
	MIR1635	KICS2
	MIR1642	KIDINS220
	MIR1661	KIF13A
	MIR1673	KIF13B
	MIR1706	KIF19
	MIR1715	KIF21A
	MIR1729	KLB
	MIR1733	KLF10
	MIR1735	KLF12
	MIR1768	KLF13
	MIR1782	KLF15
	MIR1807	KLF3
	MIR193B	KLF6
	MIR22	KLHDC3
	MIR2954	KLHDC4
	MIR29B2	KLHDC7A
	MIR33-2	KLHDC8A
	MIR3536	KLHL14
	MIR365B	KLHL15
	MIR6516	KLHL25
	MIR6572	KLHL3
	MIR6576	KLHL6
	MIR6619	KLHL8
	MIR6665	KMO
	MIR6679	KMT2C
	MIR6693	KMT5A
	MIR7451	KMT5B
	MIR7467	KNG1
	MIR7472	KPNA3
	MIR7473	KPNB1
	MISP	KREMEN1
	MITF	KYAT1
	MKLN1	KYAT3
	MKNK1	KYNU
	MKRN3	LACC1
	MMP24	LACTBL1
	MMP9	LAMC3
	MMR1L4	LAMP1
	MMS19	LANCL2
	MOB2	LANCL3
	MOG	LAPTM4B
	MORC4	LARGE2
	MORN5	LARP1
	MOS	LARP4B
	MPRIP	LATS2
	MRAP	LBFABP
	MRAS	LBR
	MRGPRH	LCLAT1
	MRPL14	LDB3
	MRPS11	LDHB
	MRPS15	LDLRAD4
	MRPS16	LEKR1
	MSH6	LEO1
	MTERF2	LGALS1B
	MTMR2	LGALS2
	MTMR3	LGALSL
	MTMR7	LGR4
	MUT	LGR5
	MVB12A	LHPP
	MVP	LHX8
	MXD1	LIMD1
	MXI1	LIMS1
	MYH10	LINC00954
	MYH9	LINGO1
	MYL9	LIPC
	MYLK	LIPI
	MYO1F	LLGL2
	MYO9B	LMAN1L
	N4BP2L1	LMBR1L
	NADK2	LMF1
	NANOS3	LMNB2
	NAPG	LMO7
	NARF	LMOD3
	NBEAL2	LMX1A
	NCF1C	LOC100857197
	NCF2	LOC100857439
	NCK1	LOC100858311
	NCKAP1L	LOC100858647
	NCOA4	LOC100858664
	NCOA7	LOC100858688
	NDEL1	LOC100858737
	NDNF	LOC100858809
	NDUFA12	LOC100858925
	NDUFC2	LOC100859020
	NECTIN1	LOC100859057
	NEDD4	LOC100859176
	NEGR1	LOC100859272
	NEK6	LOC100859636
	NEU2	LOC100859837
	NEURL1B	LOC101747271
	NFATC2	LOC101747332
	NFIA	LOC101747448
	NFIC	LOC101747569
	NFIL3	LOC101747613
	NFRKB	LOC101747680
	NFU1	LOC101747846
	NGEF	LOC101747873
	NHLRC2	LOC101747883
	NHSL2	LOC101748003
	NID1	LOC101748063
	NIPAL2	LOC101748095
	NLK	LOC101748137
	NME4	LOC101748186
	NMRK2	LOC101748313
	NOA1	LOC101748328
	NOCT	LOC101748384
	NODAL	LOC101748420
	NOL12	LOC101748470
	NOL6	LOC101748539
	NOTCH2	LOC101748546
	NPLOC4	LOC101748561
	NPRL3	LOC101748577
	NQO2	LOC101748581
	NR1D2	LOC101748649
	NR5A2	LOC101748689
	NRARP	LOC101748718
	NRK	LOC101748752
	NRP2	LOC101748815
	NRROS	LOC101748820
	NSMF	LOC101748943
	NT5C2	LOC101749095
	NT5C3A	LOC101749105
	NT5DC4	LOC101749116
	NT5M	LOC101749155
	NUDT8	LOC101749199
	NUDT9	LOC101749368
	NUS1	LOC101749399
	NXPE3	LOC101749419
	NXT2	LOC101749448
	OAF	LOC101749472
	OAT	LOC101749477
	OCA2	LOC101749482
	OIT3	LOC101749492
	OSBP2	LOC101749503
	OSBPL2	LOC101749505
	OSBPL8	LOC101749597
	OTOA	LOC101749599
	OXA1L	LOC101749682
	OXNAD1	LOC101749705
	OXSR1	LOC101749745
	P2RY10	LOC101749755
	P2RY12	LOC101749763
	P2RY8	LOC101749811
	PACSL	LOC101749832
	PAG1	LOC101749898
	PAICS	LOC101749901
	PAK2	LOC101749926
	PAN3	LOC101749937
	PAPSS2	LOC101749938
	PAQR3	LOC101750037
	PARD3	LOC101750071
	PARK7	LOC101750072
	PARN	LOC101750102
	PARP12	LOC101750121
	PAXBP1	LOC101750125
	PBLD	LOC101750153
	PBX1	LOC101750226
	PBX4	LOC101750227
	PCASP2	LOC101750242
	PCDH1	LOC101750312
	PCK1	LOC101750423
	PCMTD1	LOC101750481
	PDE10A	LOC101750484
	PDE1C	LOC101750501
	PDE3B	LOC101750502
	PDE4D	LOC101750514
	PDE7B	LOC101750546
	PDGFRL	LOC101750551
	PDHB	LOC101750640
	PDIK1L	LOC101750667
	PDK4	LOC101750670
	PDRG1	LOC101750809
	PDSS1	LOC101750931
	PDZK1IP1	LOC101750993
	PER2	LOC101751026
	PER3	LOC101751097
	PES1	LOC101751153
	PEX5L	LOC101751160
	PEX6	LOC101751181
	PFKFB3	LOC101751200
	PGAP2	LOC101751337
	PGD	LOC101751416
	PHACTR4	LOC101751418
	PHF2	LOC101751426
	PHF3	LOC101751546
	PHKB	LOC101751553
	PHLDA1	LOC101751658
	PHTF1	LOC101751659
	PHYKPL	LOC101751662
	PIAS1	LOC101751758
	PIGL	LOC101751838
	PIGU	LOC101751854
	PIK3R2	LOC101751865
	PIM1	LOC101751892
	PIP4K2A	LOC101751961
	PIP4K2C	LOC101751974
	PITPNA	LOC101752066
	PKD2L1	LOC101752070
	PKHD1	LOC101752077
	PKIG	LOC101752122
	PKN2	LOC101752151
	PKNOX2	LOC107048987
	PLAG1	LOC107048990
	PLAGL1	LOC107049127
	PLAU	LOC107049264
	PLCB2	LOC107049608
	PLCG1	LOC107050029
	PLCG2	LOC107050997
	PLCL2	LOC107051115
	PLEKHA2	LOC107051585
	PLEKHF1	LOC107051603
	PLEKHM1	LOC107051620
	PLEKHO2	LOC107051621
	PLK3	LOC107051631
	PLXNC1	LOC107051632
	PLXND1	LOC107051634
	PM20D2	LOC107051639
	PMEPA1	LOC107051657
	PMFBP1	LOC107051667
	PNPLA4	LOC107051677
	PNPLA7	LOC107051686
	POLD2	LOC107051737
	POLE2	LOC107051759
	POLR1B	LOC107051814
	POU2F1	LOC107051824
	PPARA	LOC107051846
	PPARD	LOC107051858
	PPFIA2	LOC107051860
	PPHLN1	LOC107051901
	PPIH	LOC107051906
	PPL	LOC107051914
	PPM1E	LOC107051915
	PPP1CB	LOC107051929
	PPP1R3C	LOC107051936
	PPP2R5A	LOC107051944
	PPP3CA	LOC107051993
	PPP4R1L	LOC107051996
	PPP6R2	LOC107051997
	PRAM1	LOC107052000
	PRDM1	LOC107052005
	PRELID1	LOC107052054
	PREP	LOC107052086
	PRKAG2	LOC107052103
	PRKCD	LOC107052148
	PRKCH	LOC107052199
	PRKX	LOC107052201
	PRODH	LOC107052235
	PRRG1	LOC107052245
	PSMA3	LOC107052306
	PSTPIP1	LOC107052311
	PTAFR	LOC107052349
	PTBP2	LOC107052393
	PTGES3	LOC107052401
	PTPN1	LOC107052410
	PTPN12	LOC107052476
	PTPN2	LOC107052482
	PTPN6	LOC107052501
	PTPRB	LOC107052522
	PTPRC	LOC107052572
	PTPRE	LOC107052592
	PTPRS	LOC107052630
	PTRF	LOC107052635
	PUS7	LOC107052640
	PWWP2B	LOC107052647
	QSOX2	LOC107052688
	R3HDM2	LOC107052699
	RAB11A	LOC107052701
	RAB12	LOC107052711
	RAB27A	LOC107052740
	RAB30	LOC107052781
	RAB31	LOC107052788
	RAB32	LOC107052791
	RAB44	LOC107052792
	RAB9B	LOC107052824
	RABGAP1L	LOC107052843
	RAC2	LOC107052872
	RANBP10	LOC107052876
	RANBP3L	LOC107052879
	RAPGEF6	LOC107052900
	RARRES1	LOC107052902
	RASGEF1A	LOC107052922
	RASL10A	LOC107052934
	RASSF2	LOC107052945
	RASSF5	LOC107052950
	RBBP8	LOC107052962
	RBFOX2	LOC107052984
	RBM38	LOC107052996
	RBM6	LOC107052997
	RBM7	LOC107053001
	RBP	LOC107053011
	RCOR1	LOC107053051
	RCSD1	LOC107053062
	RDH8L1	LOC107053072
	REEP1	LOC107053113
	REG4	LOC107053136
	REL	LOC107053162
	RFESD	LOC107053165
	RFFL	LOC107053207
	RFX2	LOC107053212
	RGCC	LOC107053271
	RGS1	LOC107053293
	RGS19	LOC107053294
	RGS21	LOC107053295
	RHAG	LOC107053300
	RHBG	LOC107053304
	RHOBTB1	LOC107053316
	RHOF	LOC107053317
	RHOG	LOC107053348
	RIN2	LOC107053354
	RMI2	LOC107053358
	RNF11	LOC107053368
	RNF19A	LOC107053373
	RNF208	LOC107053375
	RNF215	LOC107053405
	RNF24	LOC107053421
	RNF7	LOC107053423
	ROCK1	LOC107053437
	ROMO1	LOC107053441
	RP2	LOC107053444
	RPL13	LOC107053499
	RPL26L1	LOC107053502
	RPS6KA1	LOC107053511
	RPSAP58	LOC107053513
	RRAGD	LOC107053556
	RSAD2	LOC107053559
	RSG1	LOC107053571
	RSL24D1	LOC107053617
	RSRP1	LOC107053635
	RTRAF	LOC107053637
	RUBCNL	LOC107053638
	RUNX1	LOC107053686
	RXRA	LOC107053703
	RYK	LOC107053713
	S100A12	LOC107053735
	S100B	LOC107053782
	S1PR4	LOC107053791
	SAA	LOC107053792
	SAMD11	LOC107053796
	SAMD12	LOC107053812
	SAMSN1	LOC107053822
	SARDH	LOC107053831
	SART3	LOC107053852
	SAYSD1	LOC107053873
	SCAP	LOC107053888
	SCG5	LOC107053889
	SDE2	LOC107053912
	SDF4	LOC107053919
	SDK2	LOC107053928
	SEC14L1	LOC107053936
	SEC14L3	LOC107053944
	SEC16A	LOC107053962
	SEC22A	LOC107053966
	SEMA3D	LOC107053972
	SEMA4D	LOC107053992
	SEMA5B	LOC107054032
	SEPSECS	LOC107054033
	2022-09-12	LOC107054061
	SEPT2L	LOC107054090
	SEPTIN11	LOC107054117
	SERPINB1	LOC107054120
	SERPINB10B	LOC107054192
	SERPINB6	LOC107054215
	SERTAD2	LOC107054232
	SETD3	LOC107054293
	SETDB1	LOC107054308
	SEZ6	LOC107054309
	SGCA	LOC107054317
	SGK1	LOC107054341
	SGK2	LOC107054342
	SGK3	LOC107054344
	SH2B3	LOC107054398
	SH2D1A	LOC107054403
	SH2D6	LOC107054432
	SH3KBP1	LOC107054433
	SH3RF1	LOC107054459
	SHB	LOC107054478
	SHISA9	LOC107054493
	SHROOM2	LOC107054526
	SIDT2	LOC107054540
	SIK2	LOC107054551
	SIRPA	LOC107054575
	SKAP1	LOC107054608
	SKIDA1	LOC107054611
	SKP2	LOC107054619
	SLA	LOC107054627
	SLC11A1	LOC107054672
	SLC11A2	LOC107054682
	SLC15A4	LOC107054686
	SLC16A3	LOC107054730
	SLC22A13L	LOC107054759
	SLC22A3	LOC107054823
	SLC25A16	LOC107054835
	SLC25A24	LOC107054880
	SLC25A37	LOC107054908
	SLC25A38	LOC107054931
	SLC25A39	LOC107054934
	SLC29A1	LOC107055150
	SLC2A14	LOC107055152
	SLC35B1	LOC107055302
	SLC37A1	LOC107055350
	SLC37A3	LOC107055361
	SLC38A1	LOC107055362
	SLC43A2	LOC107055377
	SLC43A3	LOC107055713
	SLC45A3	LOC107056139
	SLC45A4	LOC107056180
	SLC46A3	LOC107056398
	SLC4A1	LOC107056538
	SLC4A11	LOC107057049
	SLC51A	LOC107057061
	SLC6A4	LOC107057310
	SLC6A9	LOC112529973
	SLC7A6	LOC112529996
	SLCO1B1	LOC112530006
	SLCO3A1	LOC112530078
	SLMAP	LOC112530119
	SMAP2	LOC112530139
	SMARCA2	LOC112530147
	SMC4	LOC112530197
	SMCO4	LOC112530231
	SMIM15	LOC112530239
	SMIM3	LOC112530267
	SMIM4	LOC112530287
	SMKR1	LOC112530330
	SMNDC1	LOC112530332
	SNX19	LOC112530443
	SNX2	LOC112530451
	SNX24	LOC112530500
	SOCS1L	LOC112530514
	SOX6	LOC112530584
	SOX9	LOC112530631
	SPATA13	LOC112530658
	SPI1	LOC112530664
	SPIN1L	LOC112530672
	SPRY2	LOC112530780
	SPTAN1	LOC112530790
	SPTB	LOC112530800
	SPTBN5	LOC112530968
	SQRDL	LOC112531157
	SREBF1	LOC112531360
	SRPK1	LOC112531491
	SSBP3	LOC112531513
	SSH2	LOC112531563
	SSPN	LOC112531565
	ST3GAL2	LOC112531568
	ST3GAL6	LOC112531569
	ST6GAL1	LOC112531572
	ST6GAL2	LOC112531580
	ST7	LOC112531591
	ST8SIA4	LOC112531611
	STAB1	LOC112531614
	STAB2	LOC112531616
	STAG1	LOC112531632
	STARD13	LOC112531641
	STAT1	LOC112531696
	STIM2	LOC112531717
	STIP1	LOC112531719
	STK10	LOC112531727
	STK11	LOC112531736
	STK26	LOC112531758
	STK39	LOC112531764
	STON2	LOC112531766
	STRBP	LOC112531772
	STRN	LOC112531773
	STUM	LOC112531786
	STX11	LOC112531787
	STXBP5	LOC112531843
	SUN1	LOC112531853
	SUPT4H1	LOC112531864
	SUSD1	LOC112531866
	SUSD3	LOC112531867
	SUSD6	LOC112531869
	SVBP	LOC112531901
	SVIL	LOC112531925
	SYNGR3	LOC112531926
	SYNM	LOC112531938
	SYNPO2	LOC112531957
	TAB3	LOC112531971
	TACC1	LOC112531991
	TACC3	LOC112532060
	TADA2A	LOC112532067
	TAF1	LOC112532094
	TAGAP	LOC112532107
	TAL1	LOC112532115
	TALDO1	LOC112532123
	TAOK3	LOC112532127
	TARDBP	LOC112532134
	TARP	LOC112532136
	TBC1D30	LOC112532185
	TBC1D7	LOC112532195
	TBC1D9B	LOC112532207
	TBL1XR1	LOC112532213
	TBX19	LOC112532216
	TCF12	LOC112532239
	TCF7	LOC112532264
	TDH	LOC112532273
	TDP2	LOC112532283
	TEAD3	LOC112532302
	TES	LOC112532313
	TEX9	LOC112532320
	TFAP4	LOC112532355
	TFDP3	LOC112532356
	TFEC	LOC112532363
	TFRC	LOC112532364
	TGFB3	LOC112532373
	TGFBI	LOC112532415
	THAP5	LOC112532434
	THAP8	LOC112532447
	THBD	LOC112532462
	THEMIS2	LOC112532474
	THSD7A	LOC112532516
	TIMMDC1	LOC112532519
	TIMP3	LOC112532525
	TIPARP	LOC112532528
	TLDC1	LOC112532529
	TLK2	LOC112532533
	TLR15	LOC112532538
	TLR1A	LOC112532540
	TLR1B	LOC112532560
	TLR2A	LOC112532565
	TLR4	LOC112532587
	TM2D1	LOC112532650
	TMCC1	LOC112532721
	TMED10	LOC112532727
	TMEM14C	LOC112532733
	TMEM154	LOC112532748
	TMEM168	LOC112532754
	TMEM206	LOC112532760
	TMEM229B	LOC112532811
	TMEM230	LOC112532843
	TMEM246	LOC112532844
	TMEM52	LOC112532879
	TMEM55A	LOC112532902
	TMEM8A	LOC112532947
	TMEM98	LOC112532955
	TMOD2	LOC112533002
	TMOD3	LOC112533025
	TMPO	LOC112533031
	TNFAIP2	LOC112533145
	TNFAIP3	LOC112533147
	TNFAIP8L1	LOC112533158
	TNFRSF10B	LOC112533163
	TNFRSF14	LOC112533223
	TNFRSF1B	LOC112533248
	TNFSF8	LOC112533310
	TNIP2	LOC112533358
	TNIP3	LOC112533362
	TNRC18	LOC112533364
	TNRC6B	LOC112533369
	TNRC6C	LOC112533381
	TNS1	LOC112533398
	TNX	LOC112533401
	TOB1	LOC112533405
	TOB2	LOC112533432
	TOLLIP	LOC112533451
	TOPBP1	LOC112533465
	TOPORS	LOC112533467
	TOX	LOC112533490
	TPD52	LOC112533522
	TPM1	LOC112533525
	TPM3	LOC112533564
	TPM4	LOC121106452
	TPPNR1L	LOC121106455
	TPST1	LOC121106459
	TRABD	LOC121106552
	TRAF2	LOC121106555
	TRAFD1	LOC121106576
	TRBV19	LOC121106583
	TRDMT1	LOC121106588
	TREMB2	LOC121106590
	TRERF1	LOC121106600
	TRIM24	LOC121106602
	TRIM27.1	LOC121106603
	TRIM58	LOC121106651
	TRIM59	LOC121106667
	TRIM8	LOC121106670
	TRIP12	LOC121106678
	TRNAS-GCU-4	LOC121106689
	TRNAW-CCA-4	LOC121106695
	TROJANZ	LOC121106698
	TRPC4AP	LOC121106723
	TRPM1	LOC121106747
	TRPM5	LOC121106748
	TRPM6	LOC121106757
	TRPV2	LOC121106780
	TRPV3	LOC121106795
	TSC22D1	LOC121106830
	TSC22D4	LOC121106843
	TSPAN1	LOC121106871
	TSPAN14	LOC121106877
	TTC6	LOC121106881
	TTL	LOC121106887
	TTPA	LOC121106890
	TUBG1	LOC121107033
	TYW3	LOC121107050
	UBASH3A	LOC121107120
	UBASH3B	LOC121107126
	UBE2D2	LOC121107129
	UBE2D3	LOC121107131
	UBE2H	LOC121107138
	UBE2O	LOC121107142
	UBE2R2	LOC121107147
	UBFD1	LOC121107176
	UBR2	LOC121107178
	UGGT1	LOC121107191
	UGT8L	LOC121107261
	UHRF1BP1L	LOC121107265
	UNC13D	LOC121107275
	UPP2	LOC121107276
	UPRT	LOC121107285
	USP2	LOC121107291
	USP38	LOC121107293
	USP48	LOC121107298
	USP51	LOC121107300
	VASH1	LOC121107320
	VAV3	LOC121107327
	VEZF1	LOC121107328
	VIPR1	LOC121107335
	VPS54	LOC121107375
	VSIG10L	LOC121107379
	VSIR	LOC121107382
	VWA3B	LOC121107391
	WBP4	LOC121107392
	WBSCR27	LOC121107395
	WDR20	LOC121107415
	WDR33	LOC121107459
	WDR72	LOC121107462
	WDR73	LOC121107502
	WDSUB1	LOC121107527
	WIPF1	LOC121107528
	WNK4	LOC121107554
	WNT7B	LOC121107592
	WNT8B	LOC121107597
	WWOX	LOC121107602
	XCL1	LOC121107621
	XIRP1	LOC121107625
	XKRX	LOC121107694
	XPO6	LOC121107703
	YWHAG	LOC121107712
	ZBTB2	LOC121107727
	ZBTB20	LOC121107731
	ZBTB21	LOC121107747
	ZBTB7A	LOC121107831
	ZC3H11A	LOC121107838
	ZCCHC24	LOC121107961
	ZDHHC20	LOC121107993
	ZDHHC7	LOC121108085
	ZEB1	LOC121108212
	ZEB2	LOC121108239
	ZFC3H1	LOC121108249
	ZFHX3	LOC121108264
	ZFP36L1	LOC121108266
	ZFPM1	LOC121108285
	ZHX3	LOC121108297
	ZMAT4	LOC121108309
	ZNF335	LOC121108329
	ZNF423	LOC121108338
	ZNF516	LOC121108342
	ZNF618	LOC121108363
	ZNF831	LOC121108367
	ZZZ3	LOC121108452
		LOC121108465
		LOC121108466
		LOC121108475
		LOC121108477
		LOC121108483
		LOC121108524
		LOC121108526
		LOC121108536
		LOC121108543
		LOC121108548
		LOC121108551
		LOC121108556
		LOC121108562
		LOC121108588
		LOC121108589
		LOC121108605
		LOC121108608
		LOC121108615
		LOC121108617
		LOC121108619
		LOC121108620
		LOC121108636
		LOC121108637
		LOC121108714
		LOC121108759
		LOC121108861
		LOC121108947
		LOC121108986
		LOC121108987
		LOC121109002
		LOC121109003
		LOC121109039
		LOC121109045
		LOC121109048
		LOC121109054
		LOC121109094
		LOC121109109
		LOC121109115
		LOC121109150
		LOC121109172
		LOC121109187
		LOC121109214
		LOC121109224
		LOC121109237
		LOC121109259
		LOC121109328
		LOC121109357
		LOC121109396
		LOC121109401
		LOC121109408
		LOC121109410
		LOC121109444
		LOC121109446
		LOC121109451
		LOC121109484
		LOC121109515
		LOC121109530
		LOC121109535
		LOC121109536
		LOC121109538
		LOC121109539
		LOC121109540
		LOC121109552
		LOC121109566
		LOC121109567
		LOC121109581
		LOC121109586
		LOC121109628
		LOC121109633
		LOC121109654
		LOC121109655
		LOC121109666
		LOC121109679
		LOC121109702
		LOC121109719
		LOC121109752
		LOC121109760
		LOC121109772
		LOC121109776
		LOC121109830
		LOC121109846
		LOC121109865
		LOC121109869
		LOC121109881
		LOC121109886
		LOC121109890
		LOC121109903
		LOC121109904
		LOC121109905
		LOC121109910
		LOC121109918
		LOC121109921
		LOC121109958
		LOC121109960
		LOC121109963
		LOC121109965
		LOC121109987
		LOC121109989
		LOC121110003
		LOC121110017
		LOC121110072
		LOC121110074
		LOC121110075
		LOC121110079
		LOC121110087
		LOC121110100
		LOC121110109
		LOC121110124
		LOC121110138
		LOC121110140
		LOC121110143
		LOC121110155
		LOC121110161
		LOC121110162
		LOC121110173
		LOC121110188
		LOC121110215
		LOC121110216
		LOC121110219
		LOC121110224
		LOC121110239
		LOC121110250
		LOC121110287
		LOC121110301
		LOC121110311
		LOC121110312
		LOC121110313
		LOC121110316
		LOC121110318
		LOC121110341
		LOC121110362
		LOC121110363
		LOC121110364
		LOC121110369
		LOC121110373
		LOC121110398
		LOC121110416
		LOC121110429
		LOC121110431
		LOC121110441
		LOC121110446
		LOC121110447
		LOC121110448
		LOC121110488
		LOC121110489
		LOC121110496
		LOC121110500
		LOC121110504
		LOC121110505
		LOC121110551
		LOC121110557
		LOC121110569
		LOC121110580
		LOC121110593
		LOC121110595
		LOC121110617
		LOC121110654
		LOC121110681
		LOC121110683
		LOC121110726
		LOC121110731
		LOC121110739
		LOC121110744
		LOC121110748
		LOC121110750
		LOC121110756
		LOC121110759
		LOC121110764
		LOC121110791
		LOC121110829
		LOC121110830
		LOC121110832
		LOC121110835
		LOC121110847
		LOC121110850
		LOC121110875
		LOC121110893
		LOC121110901
		LOC121110915
		LOC121110917
		LOC121110921
		LOC121110930
		LOC121110934
		LOC121110935
		LOC121110937
		LOC121110940
		LOC121110942
		LOC121110944
		LOC121110948
		LOC121110951
		LOC121110952
		LOC121110960
		LOC121110969
		LOC121110979
		LOC121110986
		LOC121111005
		LOC121111035
		LOC121111037
		LOC121111041
		LOC121111050
		LOC121111051
		LOC121111133
		LOC121111134
		LOC121111138
		LOC121111151
		LOC121111153
		LOC121111166
		LOC121111203
		LOC121111209
		LOC121111215
		LOC121111231
		LOC121111236
		LOC121111244
		LOC121111248
		LOC121111255
		LOC121111256
		LOC121111259
		LOC121111296
		LOC121111338
		LOC121111352
		LOC121111353
		LOC121111362
		LOC121111401
		LOC121111440
		LOC121111449
		LOC121111467
		LOC121111470
		LOC121111475
		LOC121111480
		LOC121111494
		LOC121111495
		LOC121111504
		LOC121111517
		LOC121111518
		LOC121111590
		LOC121111632
		LOC121111635
[truncated: 1,533 more rows]

## Sheet: DEGs
		DEGs from RNA-seq
		up-940	down-1057
		AADAC	A2ML2
		ABCB8	ABCA5
		ABHD1	ABCA8
		ABHD17A	ABCA9
		ACAA2	ABCC1
		ACACA	ABCC13
		ACADSB	ABCC3
		ACAT2	ABCC5
		ACLY	ABCC8
		ACMSD	ABHD12B
		ACOT11	ABI3BP
		ACOX2	ABL2
		ACSL5	ABR
		ACSL6	ACCS
		ACVR2A	ACSS1B
		ADAM32L2	ACTG2
		ADAP1	ACTN2
		ADCY9	ADAM23
		ADH1C	ADAM33
		ADIPOR2	ADAMTS12
		ADK	ADAMTS13
		ADPRHL	ADAMTS2
		ADRB1	ADAMTSL2
		ADSL	ADCY1
		AFMID	ADCY7
		AGRN	ADRA1D
		AGT	AFAP1
		AGXT	AFAP1L2
		AGXT2	AGTPBP1
		AHCY	AHNAK2
		AHCYL1	AHSA2
		AHR2	AHSG
		AK4	AKAP9
		AKR1A1	ALCAM
		AKR1D1	ALDH18A1
		AKR1E2	ALPK1
		ALAD	AMIGO2
		ALDH6A1	AMY2A
		ALDH9A1	ANAPC10
		ALPL	ANGPT1
		ANGPTL4	ANGPT4
		ANKRD39	ANK2
		ANPEP	ANKLE1
		ANXA13	ANKRD10
		AOC1	ANKRD22
		AOX1	ANKRD26
		API5	ANO5
		APOA1	ANO8
		APOA1BP	APELA
		APOA4	APOB
		APOC3	APOV1
		AREG	ARAP2
		ARFIP1	ARFGEF3
		ARHGAP35	ARHGAP18
		ARL10	ARHGAP20
		ARL2	ARHGAP20B
		ARL4A	ARHGAP36
		ARL5B	ARHGEF1
		ARSI	ARHGEF4
		ASB8	ARHGEF7L
		ASPDH	ARID5B
		ATF3	ARNTL
		ATG9A	ARNTL2
		ATIC	ARSJ
		ATP10B	ASB2
		ATP5C1	ASNS
		ATP5G2	ASTN1
		ATP5G3	ASXL3
		ATP6V0D2	ATP10D
		ATP6V1D	ATP11A
		ATP6V1G1	ATP2B2
		ATPIF1	ATP7A
		AvBD10	ATP7B
		AvBD13	ATRIP
		AvBD8	AUTS2
		AvBD9	B3GALT5
		AVPI1	B3GAT2
		AWAT1	B3GNT2
		BABAM1	B4GALNT4
		BAK1	BATF
		BATF3	BBS2
		BCKDHB	BBS4
		BCL2L1	BECN1
		BCL2L11	BEND6
		BHLHE41	BFSP1
		BID	BHLHA15
		BLOC1S5	BLB2
		BPNT1	BLK
		BRI3	BMP4
		BRI3BP	BMP5
		BRK1	BMP7
		BSG	BMPR1B
		BSPRY	BOC
		BTG2	BRCA1
		BUB1	BRIP1
		BZFP1	BTBD11
		BZW1	BTBD8
		C12orf10	BTN1A1
		C12orf57	C16orf96
		C17orf78	C19orf35
		C19orf24	C19orf44
		C19orf70	C1orf167
		C1orf210	C1QTNF7
		C3H1ORF115	C1QTNF8
		C5orf63	C3AR1L
		C8orf4	C3H8ORF80
		CA2	C3orf33
		CALM2	C4orf33
		CALML4	C5H11ORF9
		CASR	C7
		CBR4	CA4
		CBS	CAB39L
		CBY1	CACNA1H
		CCDC57	CACNA2D1
		CCDC58	CACNA2D2
		CCNG2	CACNG4
		CCNYL1	CALCRL
		CD151	CAMK1D
		CD163L	CAMK2G
		CD164	CAMK2N1
		CD164L2	CARD11
		CDA	CASP6
		CDHR2	CASS4
		CDKN1A	CBX2
		CDKN2B	CBX4
		CEBPA	CCDC141
		CERCAM	CCDC18
		CERS2	CCDC27
		CERS6	CCDC40
		CETP	CCDC66
		CFDP1	CCDC85C
		CFL2	CCDC88A
		CGREF1	CCDC88B
		CHCHD2	CCNJ
		CHCHD3	CCNJL
		CHCHD6	CCNL2
		CHDSD	CCP110
		CHST13	CCR2
		CHURC1	CCSER1
		CIB1	CD200
		CIDEC	CD200R1A
		CITED4	CD247
		CLIC5	CD38
		CLMN	CD3E
		CLPX	CD40LG
		CLTB	CD8A
		CLU	CDC20
		CNIH1	CDC45
		CNP1	CDH2
		CNPPD1	CDH23
		CNPY2	CDK3
		COQ4	CDK6
		CORO6	CDK7
		COX20	CECR2
		CREB3L4	CENPE
		CREB5	CENPO
		CRYL1	CEP135
		CS	CEP152
		CSRP1	CEP162
		CSTB	CEP63
		CTNNB1	CEP89
		CTSD	CFAP44
		CUNH17orf49	CGTL
		CX3CL1	CHKA
		CYB5A	CHRM2
		CYB5B	CHRNA3
		CYP17A1	CHST12
		CYP1A1	CHST4
		CYP26B1	CIITA
		CYP27A1	CISH
		CYP2C23a	CLC2DL4
		CYP2C23b	CLCN5
		CYP39A1	CLDND1
		CYP3A5	CLIP1
		CYP4A22	CLK1
		CYP7B1	CLK4
		CYSRT1	CMKLR1
		CYSTM1	CMTR1
		DAP	CNST
		DCAF11	CNTFR
		DDAH1	CNTN4
		DDRGK1	COCH
		DESI1	COL14A1
		DHCR24	COL16A1
		DHRS4	COL21A1
		DHTKD1	COL24A1
		DIO1	COL27A1
		DIO2	COL4A4
		DIS3L2	COL4A5
		DLAT	COL5A2
		DLD	COL6A1
		DNAAF2	COL6A3
		DNAJC22	COL8A1
		DNAJC5G	COL9A3
		DNAJC8	COLEC10
		DOHH	COMT
		DPM2	CPB2
		DTX4	CPEB2
		DUSP14	CPED1
		DUSP22	CPQ
		DUSP23	CPS1
		DUSP3	CPT1A
		DUSP8	CR1
		DYL1	CRAT
		DYL2	CRCBL
		DYNC1I1	CRHR1
		E2F1	CRLF2
		ECI1	CROCC
		EDA2R	CSF2RB
		EEF1G	CTNND2
		EI24	CTSEAL
		EIF4B	CTTNBP2
		EIF4EBP1	CWC22
		ELF3	CXCR4
		ELOVL1	CYBB
		ELOVL5	CYFIP2
		ELOVL6	CYP1B1
		EMC8	CYP4B7
		ENDOG	CYP8B1
		ENO1	CYSLTR1
		ENTPD6	CYSLTR2
		EPHA1	DAB1
		ERG28	DACH1
		ETNK2	DACT1
		ETNPPL	DAGLA
		EXOC4	DCBLD1
		F11R	DCDC2B
		F2RL1	DCLK3
		FAAH2	DCLRE1C
		FAAP24	DCUN1D2
		FABP6	DDHD1
		FABP7	DDHD2
		FADS6	DDO
		FAM173A	DDR2
		FASN	DDX20
		FBXO46	DDX3X
		FECH	DDX55
		FGF1	DDX60
		FKBP1A	DENND2C
		FKBP5	DENND5A
		FKBP8	DKK2
		FMO3	DMTF1
		FN3KRP	DMXL1
		FOXRED1	DNAAF9
		FRZB	DNAH17
		FTH1	DNALI1
		FZD5	DNASE2B
		G0S2	DNM1
		GADD45G	DOCK10
		GAMT	DOCK11
		GAPDH	DOCK2
		GART	DOCK8
		GATA5	DOK2
		GATD3A	DONSON
		GATM	DPEP2
		GBA2	DPP10
		GBE1	DPYSL2
		GCAT	DRAXIN
		GCGR	DSE
		GCOG8	DSEL
		GGH	DTNB
		GINS4-PPP1RL	DUOX1
		GK2	DZIP1
		GLOD4	DZIP1L
		GLRX2	ECPAS
		GLT1D1	ECT2
		GLUL	EDEM2
		GLYCTK	EDNRA
		GM2A	EEF2KMT
		GMNN	EFCAB5
		GNAI3	EHMT1
		GNAZ	EIF2AK1
		GNG7	ELAPOR2
		GNMT	ELMO1
		GOLPH3L	ELOVL2
		GOT1	EMILIN2
		GOT2	EML1
		GPAM	ENHO
		GPD1	ENPP3
		GPT2	ENPP6
		GPX1	EPB41L2
		GPX3	EPRS
		GPX4	EPSTI1
		GRAMD1B	ERCC5
		GRPR	ERI2
		GSK3A	ERN1
		GSTT1	ESPN
		GSTT1L	ESR2
		GTSF1	EVA1A
		GZMM	EVI2A
		HACL1	EWSR1
		HAGH	EXOC7
		HBA1	EXOSC10
		HBAD	F2R
		HBBA	FABP1
		HDGF	FABP3
		HEBP1	FAM105A
		HEXIM1	FAM129A
		HIBADH	FAM208A
		HIGD2A	FAM20CL
		HINT2	FAM21C
		HMGB3	FAM49A
		HN1L	FAM65B
		HOXB4	FAR1
		HPD	FAT3
		HRAS	FAT4
		HS2ST1	FBF1
		HS3ST3B1L	FBLN1
		HSD11B1B	FBN1
		HSD11B2	FCHO2
		HSD17B10	FGFBP2
		HSD17B12	FGL2
		HSPA9	FICD
		HYDIN	FLT3
		IDH3A	FOXF1
		IDO2	FOXI1
		IFI27L2	FOXM1
		IHH	FREM1
		IL11RA	FRMPD2
		IL15	FSHR
		IL17RC	FUT11
		IL1R2	GALC
		IL1RL1	GALNT10
		IL6R	GALNT11
		INAFM2	GATA3
		INHBA	GCG
		INHBE	GCLC
		INO80B	GCNT2
		INTS5	GCNT7
		ISCA1	GDF11
		ISCU	GDF2
		ISOC1	GEM
		ITGB1BP3	GFI1
		ITGB4	GFPT2
		J6367_mgp01	GFRA3
		J6367_mgp02	GGA3
		J6367_mgp03	GGT5
		J6367_mgp04	GHSR
		J6367_mgp05	GJB2
		J6367_mgp06	GJC3
		J6367_mgp07	GLCCI1
		J6367_mgp08	GMIP
		J6367_mgp09	GNAL
		J6367_mgp10	GNB5
		J6367_mgp11	GNL2
		J6367_mgp12	GP1BB
		J6367_mgp13	GP9
		J6367_mgr01	GPATCH1
		J6367_mgr02	GPC2
		J6367_mgt05	GPC3
		J6367_mgt08	GPLD1
		J6367_mgt12	GPR18
		JAGN1	GPR183
		JUND	GPR20
		KANK3	GPR34
		KAT2B	GPR35
		KBTBD12	GPR65
		KCNK7	GPSM1
		KCNN1	GREB1L
		KCTD2	GRHL3
		KHK	GRIN3A
		KIF1A	GRK4
		KLF10	GRK7
		KLF6	GTF2IRD1
		KLF8	GTPBP1
		KPTN	GVINP1
		KYNU	HAUS6
		LACTB2	HCK
		LAD1	HECW1
		LAMB3	HELB
		LAMP1	HEY2
		LAMP2	HGF
		LAMTOR2	HHIP
		LAMTOR5	HHIPL1
		LAPTM4B	HMCN1
		LCAT	HNMT
		LDAH	HOMER3
		LDHA	HOXA2
		LEAP2	HOXA3
		LHFPL5	HOXB3
		LHPP	HPSE
		LIMD1	HPSE2
		LIPA	HRASLS
		LIPC	HS6ST1
		LMNB2	HSPA2
		LOC100857403	HTR1D
		LOC100857609	IARS
		LOC100857858	ICOS
		LOC100859629	IFIT5
		LOC100859636	IFNLR1
		LOC100859737	IFT140
		LOC100859906	IGFBP2
		LOC101748650	IL13RA1
		LOC101748847	IL13RA2
		LOC101749175	IL18R1
		LOC101749201	IL1B
		LOC101749492	IL1RL2
		LOC101750125	IL21R
		LOC101750779	IL22RA1
		LOC101751658	IL2RB
		LOC101751669	ILDR1
		LOC101751709	INPP4A
		LOC101751749	INPP5D
		LOC101751974	INPP5F
		LOC107049250	INTS6
		LOC107049580	INTS6L
		LOC107049631	IQGAP3
		LOC107050177	IQSEC3
		LOC107050620	IQUB
		LOC107050775	IRAG1
		LOC107050985	IRS2
		LOC107051625	IRS4
		LOC107051630	ISLR
		LOC107051795	ITGA2B
		LOC107051813	ITGA8
		LOC107051858	ITGB2
		LOC107052116	ITGB6
		LOC107052650	ITPR1
		LOC107053112	JAML
		LOC107054292	JCHAIN
		LOC107054396	JDP2
		LOC107054880	KBTBD11
		LOC107054931	KCNC2
		LOC107055358	KCNE2
		LOC107056278	KCNE4
		LOC107056877	KCNG2
		LOC107057318	KCNJ8
		LOC107057534	KCNK13
		LOC112530089	KCNK4
		LOC112530098	KCNQ5
		LOC112530287	KCNT1
		LOC112531456	KCTD16
		LOC112531717	KDM3A
		LOC112531766	KDM4C
		LOC112531980	KDM5B
		LOC112533358	KDR
		LOC112533451	KEL
		LOC112533599	KHDRBS3
		LOC112533601	KIAA0319
		LOC112533602	KIAA0753
		LOC112533603	KIAA1958
		LOC121106432	KIAA2026
		LOC121106520	KIF20AL
		LOC121106695	KIF27
		LOC121106759	KIF3C
		LOC121106815	KIF7
		LOC121106906	KIF9
		LOC121106915	KK34
		LOC121106935	KLF3
		LOC121106978	KLHL14
		LOC121106979	KLHL6
		LOC121106980	KLKB1
		LOC121106981	L3MBTL1
		LOC121106994	L3MBTL3
		LOC121106995	LAMA3
		LOC121106996	LAMA4
		LOC121106997	LAMP3
		LOC121106998	LAMP5
		LOC121106999	LAT2
		LOC121107001	LDHB
		LOC121107002	LDLRAD4
		LOC121107003	LEPR
		LOC121107004	LHX2
		LOC121107005	LINC00954
		LOC121107006	LINGO3
		LOC121107007	LINS1
		LOC121107008	LMBR1L
		LOC121107010	LOC100857892
		LOC121107012	LOC100858973
		LOC121107013	LOC100859020
		LOC121107014	LOC101747873
		LOC121107015	LOC101748000
		LOC121107016	LOC101748003
		LOC121107017	LOC101748032
		LOC121107019	LOC101748207
		LOC121107020	LOC101748451
		LOC121107022	LOC101748935
		LOC121107461	LOC101749404
		LOC121107546	LOC101749423
		LOC121107554	LOC101749506
		LOC121108085	LOC101749678
		LOC121108152	LOC101749809
		LOC121108177	LOC101749898
		LOC121108656	LOC101749926
		LOC121108825	LOC101750227
		LOC121108839	LOC101750268
		LOC121108910	LOC101750502
		LOC121108960	LOC101750551
		LOC121109583	LOC101750578
		LOC121110003	LOC101750929
		LOC121110561	LOC101751084
		LOC121111165	LOC101751112
		LOC121111579	LOC101751423
		LOC121113351	LOC101751615
		LOC124416951	LOC101751892
		LOC124417149	LOC101752077
		LOC124417205	LOC101752086
		LOC124417220	LOC101752262
		LOC124417578	LOC101752305
		LOC395611	LOC107049108
		LOC396380	LOC107049793
		LOC416263	LOC107050025
		LOC418170	LOC107050060
		LOC418414	LOC107051677
		LOC419322	LOC107051691
		LOC421419	LOC107051724
		LOC422214	LOC107051747
		LOC423629	LOC107052075
		LOC425137	LOC107052158
		LOC425431	LOC107052204
		LOC426385	LOC107052235
		LOC426626	LOC107052249
		LOC428244	LOC107052792
		LOC428872	LOC107052824
		LOC430303	LOC107052902
		LOC769223	LOC107052934
		LOC769444	LOC107052984
		LOXL4	LOC107053051
		LRR1	LOC107053166
		LRRC3B	LOC107053375
		LTC4S	LOC107053441
		LURAP1L	LOC107053920
		LY6E	LOC107054033
		LY86	LOC107054080
		LYSMD1	LOC107054133
		MAB21L4	LOC107054160
		MAGT1	LOC107054203
		MALSU1	LOC107054433
		MAOA	LOC107055361
		MAOB	LOC107055472
		MAP2K1	LOC107057175
		MAP2K6	LOC112531035
		MAP3K7CL	LOC112531736
		MAPK8IP1	LOC112531971
		2023-03-02	LOC112532134
		MAT1A	LOC112532216
		MATK	LOC112532355
		MAZ	LOC112532477
		MBD2	LOC112532478
		MCFD2	LOC112532525
		MCL1	LOC112532559
		MCRIP2	LOC112532693
		MDH1	LOC112532764
		MDK	LOC112532915
		ME1	LOC112533031
		MED29	LOC112533147
		MED9	LOC112533164
		MEF2D	LOC112533381
		MELTF	LOC114977882
		METAP1D	LOC121106430
		METRN	LOC121106461
		METTL23	LOC121106513
		MFSD5	LOC121106656
		MGLL	LOC121106668
		MGRN1	LOC121106796
		MGST3	LOC121106928
		MINPP1	LOC121107090
		MLEC	LOC121107148
		MLF2	LOC121107221
		MMGT1	LOC121107296
		MMP15	LOC121107327
		MN1	LOC121107505
		MOB1A	LOC121107627
		MORN4	LOC121107929
		MPST	LOC121107961
		MPV17	LOC121107993
		MRPL10	LOC121108499
		MRPL12	LOC121108500
		MRPL2	LOC121108549
		MRPL28	LOC121108798
		MRPL3	LOC121109046
		MRPL36	LOC121109187
		MRPL43	LOC121109514
		MRPL49	LOC121109537
		MRPL54	LOC121109603
		MRPL9	LOC121109654
		MRPS24	LOC121109965
		MRPS26	LOC121110416
		MRPS31	LOC121110431
		MSRB1	LOC121110504
		MTFP1	LOC121110552
		MTMR14	LOC121110892
		MTTP	LOC121110954
		MTURN	LOC121111245
		MUL1L	LOC121111362
		MVD	LOC121111363
		MYLIP	LOC121111419
		MYLKSML	LOC121111475
		MZT1	LOC121111633
		N4BP2L1	LOC121111663
		NANS	LOC121113177
		NARF	LOC121113328
		NCBP2AS2	LOC124417132
		NDFIP1	LOC124417133
		NDUFA10	LOC124417147
		NDUFB1	LOC124417199
		NDUFB7	LOC124417227
		NDUFB8	LOC124417228
		NDUFS5	LOC124417320
		NDUFV1	LOC124417625
		NEU2	LOC124417707
		NFIC	LOC124417794
		NICN1	LOC124417814
		NIP7	LOC124417862
		NIPAL4	LOC124417894
		NIPSNAP1	LOC124417968
		NIT2	LOC124418029
		NKPD1	LOC124418047
		NME4	LOC124418128
		NOA1	LOC124418357
		NPM2	LOC415616
		NQO1	LOC415662
		NR2E1	LOC416086
		NR2F6	LOC416655
		NSDHL	LOC417386
		NT5DC2	LOC418667
		NT5M	LOC419333
		NTSR1	LOC419677
		NUDC	LOC419888
		NUDT1	LOC420107
		NUDT8	LOC420992
		NUFIP2	LOC421106
		NUS1	LOC421232
		OAF	LOC422151
		OAT	LOC422308
		OAZ1	LOC422353
		OIP5-AS1	LOC422426
		OLFM2	LOC422513
		OTOP3	LOC422609
		OTUB1	LOC423222
		OXA1L	LOC425347
		P2RX2	LOC768772
		P4HB	LOC769590
		PAICS	LOC770271
		PANK3	LOC771972
		PARK2	LPAR1
		PBLD	LPAR6
		PCK1	LRIG3
		PCK2	LRP2
		PCOLCE2	LRRC15
		PCP4L1	LRRC27
		PDHA2	LRRC56
		PDHB	LRRK1
		PDK3	LRRK2
		PDK4	LRRTM4
		PEBP1	LSM14B
		PEF1	LTBP2
		PEPD	LUM
		PERPB	LY75
		PEX5L	LYGL
		PGAM1	LZTFL1
		PGAP2	LZTS2
		PGF	MAB21L3
		PGK2	MADD
		PGLYRP2	MAP3K20
		PGM1	MAP7D3
		PGP	MAPK8IP3
		PGRMC1	MARCO
		PHGDH	MARK1
		PHPT1	MASP1
		PHYH	MBNL2
		PI3	MBOAT2
		PIGBOS1	MC5R
		PIGR	MCF2L
		PIGY	MCTP1
		PITHD1	MCUB
		PLA2G12B	MEI1
		PLA2G3	METRNL
		PLIN2	MEX3D
		PLIN4	MFGE8
		PLIN5	MFSD7
		PLPP2	MHCY15
		PM20D1	MIA2
		PMEPA1	MIER3
		PMVK	MILR1
		PNPLA2	MMP16
		PNPLA7	MMP2
		POLDIP2	MMS22L
		POLE4	MNS1
		PPAT	MOCOS
		PPDPF	MOG
		PPIL1	MOV10
		PPL	MPEG1
		PPP1R1A	MPP4
		PPP1R3B	MPPE1
		PPP1R3C	MRC1
		PRAP1	MSH4
		PRDX6	MSLN
		PREB	MTF2
		PRKAR2B	MTHFD2
		PRKX	MTMR7
		PRR15L	MTR
		PRRT1	MTSS1
		PRSS35	MTTPL
		PSAP	MUSK
		PSAT1	MYBL1
		PSMD10	MYH11
		PTGER3	MYO1C
		PTGES2	MYO9A
		PTGES3L	MYO9B
		PTMS	MYOCD
		PTP4A2	NAV3
		PTPRN2	NCEH1
		PYCRL	NEB
		QDPR	NFASC
		QPCTL	NFATC2
		RAB11B	NFKBIZ
		RAB18L	NGF
		RAB25	NHS
		RAB31	NID1
		RAB33B	NKTR
		RAB36	NOS2
		RABIF	NOTUM
		RACK1	NOX3
		RAD23A	NOX4
		RANBP3L	NOXO1
		RAP2B	NPC2
		RARRES2	NPTXR
		RASD1	NRDE2
		RBM38	NRG2
		RDX	NRXN1
		REEP6	NTF3
		RETSAT	NTRK3
		RFC5	NUP210
		RGN	NXPH2
		RHOA	OASL
		RHOU	OC3
		RIDA	OFD1
		RILP	OGN
		RIMS4	OMG
		RN7SL1	OSBPL10
		RNASEK	OSBPL3
		RND3	OSMR
		RNF26	OTOA
		RPESL	OVCH1
		RPL10A	P2RX5
		RPL13	PACSL
		RPL15	PAMR1
		RPL18A	PAQR7
		RPL24	PARP14
		RPL30	PARP4
		RPL34	PARVG
		RPL35	PATZ1
		RPL35A	PCGF3
		RPL39L	PCSK6
		RPL4	PDCD2L
		RPL6	PDE11A
		RPL7	PDE1B
		RPL7A	PDE4B
		RPLP0	PDE4D
		RPS14	PDGFRA
		RPS16	PDILT
		RPS2	PDZRN3
		RPS20	PECAM1
		RPS21	PGM2L1
		RPS23	PHOSPHO1
		RPS26	PHTF2
		RPS28	PIEZO2
		RPS29	PIK3C2G
		RPS3	PIK3R5
		RPS3A	PIM3
		RPS6	PIP5K1B
		RPSAP58	PISD
		RRP8	PKDCCA
		RSG1	PKN2
		RTP2	PLA2G4B
		RUNDC3A	PLAU
		RXRA	PLCB2
		RYR3	PLCB4
		S100A10	PLEKHG1
		S100A12	PLEKHH1
		SAMD12	PLEKHH2
		SAP18	PLIN1
		SARDH	PLPPR5
		SCAP	PLXDC2
		SCD	PLXNC1
		SCG5	PML
		SCLY	POF1B
		SDF2	POSTN
		SDHC	PPM1K
		SDSL	PPP1R16B
		SEC14L2	PPP1R1C
		SEC14L3	PPP2R2C
		SEC22A	PREX1
		SELENOH	PRIMPOL
		SELENOP2	PRKCB
		SELENOW	PRKCH
		SEPHS3	PRKCQ
		SEPTIN2L	PRLR
		SERPINC1	PRMT9
		SGK2	PROM1
		SH3BGRL	PTAFR
		SH3BP5L	PTGDS
		SHE	PTGS2
		SHH	PTPN1
		SIGMAR1	PTPN22
		SIRT5	PTPRC
		SKP2	PTPRE
		SLC11A2	PTPRU
		SLC16A10	PTTG1IP
		SLC19A2	PXDN
		SLC22A13L	PXYLP1
		SLC25A13	PYCR1
		SLC25A15	PYGB
		SLC25A34	QRSL1
		SLC25A37	RAB37
		SLC25A4	RAD23B
		SLC25A48	RADIL
		SLC25A6	RARA
		SLC28A2	RASA4B
		SLC2A2	RASGRP1
		SLC2A5	RASL12
		SLC2A9	RBBP7
		SLC35F6	RBFOX3
		SLC37A4	RBL1
		SLC38A10	RBP
		SLC38A3	RBPJ
		SLC4A1	RCBTB1
		SLC51A	RCBTB2
		SLC51B	REEP2
		SLC5A6	REN
		SLC6A8	REV1
		SLC9A3R1	REXO5
		SMIM12	RFTN2
		SMIM3	RFX3
		SMIM4	RGS6
		SMPDL3A	RGS9
		SMPDL3B	RIN3
		SNU13	RIPK1
		SNX11	RNF186
		SNX12	RNF19B
		SNX18	RNF212
		SNX30	RNF213
		SOD1	RNF219
		SOD2	RNFT2
		SORD	ROBO2
		SOX8	RPS6KA2
		SOX9	RRBP1
		SPIN1L	RSAD2
		SPINK5	RTEL1
		SPIRE2	RTTN
		SPP2	RUNX1
		SPR	RXRG
		SSPN	SAA
		SSR2	SACS
		SSR3	SAMD9L
		ST6GAL1	SAMSN1
		STAP2	SATB1
		STC2	SCFD1
		STUM	SCG2
		SUCLG1	SCG3
		SUCLG2	SCLT1
		SULF1	SCN4A
		SVBP	SCN9A
		SYNGR2	SCTR
		SYPL1	SCUBE1
		TADA2A	SEC16B
		TAF13	SELENOI2
		TDH	SEMA6B
		TEX264	SEMA6D
		TGOLN2	SEMA7A
		THOC7	SERPINE2
		THOP1	SERPINF1
		THRSP	SETD9
		THRSPB	SF3B1
		TIMM8A	SFRP1
		TIMP3	SFRP2
		TKFC	SFTPA2
		TLCD1	SH2D6
		TM2D2	SH3PXD2A
		TM4SF4	SH3TC1
		TMEM109	SIK1
		TMEM132B	SIPA1L2
		TMEM138	SLC12A8
		TMEM141	SLC16A5
		TMEM147	SLC19A3
		TMEM154	SLC1A6
		TMEM167B	SLC22A15L
		TMEM183A	SLC22A16
		TMEM184A	SLC22A5
		TMEM223	SLC24A3
		TMEM230	SLC24A4
		TMEM59	SLC25A30
		TMEM69	SLC25A33
		TMEM79	SLC25A36
		TMEM98	SLC26A5
		TNFRSF14	SLC26A9
		TNNC1	SLC2A1
		TOB2	SLC35E4
		TOLLIP	SLC38A1
		TOMM40L	SLC41A3
		TOMM5	SLC4A10
		TOMM6	SLC6A12
		TP53INP1	SLC6A2
		TRAIL-LIKE	SLC6A20
		TRAPPC3	SLC6A9
		TRAPPC5	SLC7A1
		TRIM36	SLC7A3
		TRIM7.2	SLC7A5
		TSPAN1	SLC7A6
		TST	SLC9A8
		TTC25	SLC9A9
		TTC36	SLC9B2
		TUBA1A	SLIT2
		TULP1	SLIT3
		TXN2	SLITRK6
		TXNRD3	SMARCA5
		UACA	SMARCD3
		UBE2F	SMCHD1
		UBE4A	SMYD1
		UBTD1	SMYD4
		UCHL1	SNCAIP
		UFC1	SNX5
		UGDH	SOCS1L
		UGP2	SOCS2
		UHMK1	SOGA1
		UPP2	SORBS1
		UQCC1	SORCS2
		UQCRFS1	SOX7
		UQCRHL	SPAG17
		USB1	SPATA1
		USP2	SPATA7
		USP43	SPDYA
		VAMP3	SPECC1
		VAT1	SPEF2
		VAV2	SPIA3
		VDAC1	SPIA4
		VIPR1	SPINK4
		VPS37D	SPIRE1
		WBSCR27	SPON2
		WDPCP	SRC
		WDR31	SRPX
		WSB2	SRRM1
		XKRX	SSFA2
		XXYLT1	SSX2IP
		YIF1B	ST3GAL6
		ZBTB32	ST8SIA3L
		ZMAT4	STAMBPL1
		ZNF395	STARD9
		ZNF593	STAT4
			STEAP3
			STK17A
			STMN1
			SUCO
			SULT6B1L
			SUN2
			SUSD1
			SUSD3
			SYBU
			SYCP1
			SYNE1
			SYNM
			SYNPO2
			SYTL2
			SZRD1
			TAAR1
			TAF1A
			TAGAP
			TANC1
			TBC1D31
			TBC1D4
			TBCEL
			TBX1
			TBX19
			TBX20
			TBX3
			TBXAS1
			TCEA3
			TCN2
			TCTN1
			TEKT2
			TENM2
			TESC
			TESMIN
			THEMIS
			THSD7B
			THUMPD2
			TIAM1
			TIMD4
			TLDC2
			TLR1A
			TLR4
			TLR7
			TMC5
			TMCO4
			TMEM221
			TMEM26
			TMEM37
			TMEM41B
			TMEM47
			TMEM52
			TMEM62
			TNFAIP2
			TNFRSF1B
			TNFSF10
			TNFSF8
			TOPAZ1
			TOR3A
			TOX2
			TOX3
			TPGS2
			TRAF1
			TRANK1
			TRIM24
			TRPM1
			TRPM5
			TRPM7
			TSHB
			TSPAN32
			TSPAN7
			TTC13
			TTC21B
			TTLL7
			TTLL9
			TTN
			TUBE1
			TWIST2
			UBASH3A
			UGGT2
			UNG
			USP16
			USP4
			USP42
			USPL1
			VEGFD
			VIL1
			VLDLR
			VRK2
			VSTM4
			VTG1
			VTG2
			VTG3
			VWA5A1
			WDFY4
			WDR34
			WDR62
			WDR66
			WDR86
			WFDC2
			WFDC8
			WRAP73
			WT1
			WWC2
			XCR1
			XKR4
			YARS
			ZAP70
			ZC3H12B
			ZFAND2A
			ZFAND4
			ZFPM2
			ZFYVE28
			ZKSCAN7
			ZMYND8
			ZNF710
			ZNFX1
			ZP1

## Sheet: CUT-DEGs
	Overlap genes between DEGs and target genes from all differential peaks
	gain-up DEGs 167	loss-down DEGs 314
	ACAA2	A2ML2
	ACACA	ABCA8
	ACADSB	ABCC13
	ACLY	ABCC5
	ACMSD	ABHD12B
	ACOT11	ABL2
	ACSL6	ABR
	ACVR2A	ACCS
	ADCY9	ACSS1B
	ADH1C	ACTN2
	ADK	ADAMTSL2
	ADRB1	AHSG
	AGRN	ALDH18A1
	AKR1D1	ANGPT1
	ANGPTL4	ANGPT4
	AOC1	APELA
	AOX1	APOB
	APOA1	APOV1
	ARFIP1	ARHGEF1
	ARL2	ARHGEF4
	AvBD13	ARID5B
	BCL2L1	ASNS
	BHLHE41	ATP7B
	BTG2	BBS2
	BUB1	BHLHA15
	C8orf4	BMP5
	CA2	BOC
	CCDC57	BRIP1
	CCNG2	C3H8ORF80
	CDKN2B	C5H11ORF9
	CETP	C7
	CHDSD	CA4
	CHST13	CACNA1H
	CORO6	CAMK1D
	CTSD	CASP6
	CYB5B	CCDC18
	DCAF11	CCDC85C
	DUSP8	CD8A
	DYNC1I1	CDK3
	ELOVL6	CDK6
	FASN	CEP162
	FGF1	CFAP44
	FKBP1A	CGTL
	FKBP5	CHKA
	GAPDH	CISH
	GATA5	CLCN5
	GATD3A	CLDND1
	GCAT	CLK4
	GNAI3	CNST
	GNG7	COL5A2
	GNMT	COMT
	GPT2	CPB2
	GPX1	CPQ
	GPX3	CPT1A
	GRAMD1B	CRAT
	HBA1	CRLF2
	HBBA	CTNND2
	HDGF	CTSEAL
	HOXB4	CWC22
	HS3ST3B1L	CYP4B7
	HSD11B2	CYSLTR2
	HSD17B12	DAGLA
	IDO2	DCBLD1
	IL11RA	DDO
	IL15	DDX60
	IL1RL1	DMTF1
	INHBE	DNM1
	JUND	DOCK11
	KANK3	DOK2
	KCNN1	DPYSL2
	KLF6	DTNB
	KLF8	DZIP1L
	LACTB2	EDNRA
	LAMB3	ELAPOR2
	LAMP1	ELOVL2
	LCAT	ENHO
	LHFPL5	ENPP6
	LOC101749175	EPRS
	LOC101749492	ERN1
	LOC101750125	ESR2
	LOC107051858	EVA1A
	LOC107054292	EWSR1
	LOC107057318	EXOSC10
	LOC112531766	FABP1
	LOC121108177	FABP3
	LOC425431	FAM20CL
	LOC426385	FAM21C
	LURAP1L	FAR1
	LY86	FBF1
	MAOA	FBLN1
	MAOB	FCHO2
	MAP3K7CL	FGL2
	MAZ	FOXM1
	MCL1	GALNT11
	MCRIP2	GCLC
	ME1	GCNT2
	MGLL	GCNT7
	MGST3	GFPT2
	N4BP2L1	GFRA3
	NARF	GJB2
	NEU2	GNAL
	NFIC	GPC3
	NME4	GREB1L
	NOA1	GRHL3
	NT5M	GVINP1
	NUDT8	HECW1
	NUS1	HEY2
	OAF	HGF
	OAT	HHIP
	OXA1L	HNMT
	PAICS	HS6ST1
	PBLD	IGFBP2
	PCK1	IL13RA1
	PDHB	IL1RL2
	PDK4	IL2RB
	PEX5L	IQSEC3
	PGAP2	IRS2
	PMEPA1	IRS4
	PNPLA7	ITGB2
	PPL	ITGB6
	PPP1R3C	JDP2
	PRKX	KBTBD11
	RAB31	KCNE2
	RANBP3L	KCNE4
	RBM38	KCNG2
	RPL13	KDM4C
	RPSAP58	KDM5B
	RSG1	KIAA1958
	RXRA	KLF3
	S100A12	KLHL14
	SAMD12	KLHL6
	SARDH	LDHB
	SCAP	LDLRAD4
	SCG5	LINC00954
	SEC14L3	LMBR1L
	SEC22A	LOC100859020
	SGK2	LOC101747873
	SKP2	LOC101748003
	SLC11A2	LOC101749898
	SLC22A13L	LOC101749926
	SLC25A37	LOC101750227
	SLC4A1	LOC101750502
	SLC51A	LOC101750551
	SMIM3	LOC101751892
	SMIM4	LOC101752077
	SOX9	LOC107051677
	SPIN1L	LOC107052235
	SSPN	LOC107052792
	ST6GAL1	LOC107052824
	STUM	LOC107052902
	SVBP	LOC107052934
	TADA2A	LOC107052984
	TDH	LOC107053051
	TIMP3	LOC107053375
	TMEM154	LOC107053441
	TMEM230	LOC107054033
	TMEM98	LOC107054433
	TNFRSF14	LOC107055361
	TOB2	LOC112531736
	TOLLIP	LOC112531971
	TSPAN1	LOC112532134
	UPP2	LOC112532216
	USP2	LOC112532355
	VIPR1	LOC112532525
	WBSCR27	LOC112533031
	XKRX	LOC112533147
	ZMAT4	LOC112533381
		LOC121107327
		LOC121107961
		LOC121107993
		LOC121109187
		LOC121109654
		LOC121109965
		LOC121110416
		LOC121110431
		LOC121110504
		LOC121111362
		LOC121111475
		LOC121111663
		LOC415662
		LOC416086
		LOC416655
		LOC419888
		LOC421106
		LOC422151
		LOC423222
		LOC768772
		LOC770271
		LOC771972
		LPAR6
		LRRC56
		LY75
		MAP3K20
		MARK1
		MASP1
		MBNL2
		MBOAT2
		MC5R
		MCF2L
		MCUB
		MFGE8
		MFSD7
		MIA2
		MOCOS
		MTF2
		MTR
		MTSS1
		MTTPL
		MUSK
		MYO1C
		MYOCD
		NCEH1
		NFKBIZ
		NOXO1
		NPC2
		NRG2
		NXPH2
		OSBPL3
		PAQR7
		PARP4
		PCGF3
		PDE11A
		PDE4B
		PDE4D
		PHOSPHO1
		PIM3
		PISD
		PKDCCA
		PLPPR5
		PPM1K
		PPP1R16B
		PPP1R1C
		PRLR
		PTGDS
		PTPN1
		PXYLP1
		RAD23B
		RARA
		RASL12
		RBFOX3
		RBP
		RBPJ
		RFX3
		RNF19B
		RRBP1
		RUNX1
		RXRG
		SATB1
		SCFD1
		SCG3
		SCN4A
		SCTR
		SEC16B
		SELENOI2
		SEMA6D
		SERPINF1
		SETD9
		SF3B1
		SFRP1
		SFTPA2
		SH2D6
		SLC12A8
		SLC16A5
		SLC1A6
		SLC22A15L
		SLC22A16
		SLC25A30
		SLC25A33
		SLC41A3
		SLC6A2
		SLC7A3
		SLIT3
		SORBS1
		SOX7
		SPATA1
		SPDYA
		SPIA3
		SPIA4
		SSFA2
		ST8SIA3L
		SUCO
		SULT6B1L
		SUN2
		SYBU
		SZRD1
		TBCEL
		TBX3
		TBXAS1
		TESC
		TIAM1
		TLDC2
		TMC5
		TMCO4
		TMEM37
		TMEM41B
		TMEM62
		TNFSF10
		TOR3A
		TRANK1
		TRIM24
		TRPM7
		TSPAN32
		USP16
		USP4
		VTG1
		VTG2
		VTG3
		WDR62
		WDR66
		WDR86
		WFDC8
		WWC2
		YARS
		ZFAND4

## Sheet: HiC-DEGs
	Overlap genes between DEGs and target genes from 3D chromatin architecture changes
	A to B-down DEGs 87	B to A-up DEGs 71	TAD-up DEGs 188	TAD-down DEGs 266	loop-up DEGs-28	loop- down DEGs 16
	ABCA5	ACOT11	ACADSB	A2ML2	C19orf24	ANO8
	ABCA9	ACOX2	ACAT2	ABCC1	GNAZ	LOC101751084
	ABHD12B	AK4	ADAM32L2	ABR	HS3ST3B1L	LOC107055361
	ACCS	AKR1A1	ADH1C	ACTG2	LAMTOR5	LOC420107
	ACSS1B	ALDH9A1	ADK	ALPK1	PPIL1	SLC35E4
	ADRA1D	API5	AGT	ANAPC10	TMEM167B	TCN2
	AMY2A	BRK1	AK4	ANKRD10	TRAIL-LIKE	VTG1
	ARHGEF4	C1orf210	AKR1A1	ANKRD26	ACOX2	VTG2
	ARNTL	CERS6	ANKRD39	ANO5	ANGPTL4	CFAP44
	ATP2B2	CHCHD6	ANXA13	APOV1	AvBD10	COMT
	B4GALNT4	CHST13	APOA1	ARHGAP20	AvBD13	DMTF1
	BATF	CYP4A22	APOA4	ARHGAP36	AvBD8	DNASE2B
	BMP4	DDAH1	APOC3	ASNS	AvBD9	PTPN1
	BTBD8	DHCR24	AREG	ATP10D	FASN	SEC16B
	C5H11ORF9	DIO1	ATIC	ATP2B2	GPAM	SOX7
	CACNA2D2	ELOVL1	BCKDHB	ATRIP	GSTT1	TMCO4
	CCDC66	FMO3	BRK1	B3GALT5	GSTT1L
	CCDC85C	GLRX2	C5orf63	BBS2	HEBP1
	CCDC88B	GLUL	C8orf4	BMPR1B	KANK3
	CD3E	GLYCTK	CALML4	BOC	LOC101748650
	CHKA	GPX1	CASR	BRIP1	MED9
	CNTN4	HDGF	CBS	BTBD11	PAICS
	COCH	IL17RC	CCNG2	BTBD8	PDHB
	COL24A1	INTS5	CD164	CA4	RAB11B
	CPT1A	JAGN1	CERCAM	CALCRL	RASD1
	CRLF2	KBTBD12	CFDP1	CAMK2G	TDH
	DAGLA	KPTN	CLPX	CASP6	THRSP
	DDHD1	LOC100857609	COQ4	CASS4	THRSPB
	DENND5A	LOC100859629	CORO6	CCDC141
	ELAPOR2	LOC100859636	CREB5	CCR2
	ESR2	LOC101751709	CRYL1	CCSER1
	FAM129A	LOC107054396	CSTB	CD200
	FAM208A	LOC107056877	CTNNB1	CD200R1A
	FAR1	LOC112533358	CTSD	CD3E
	GP1BB	LRRC3B	CX3CL1	CDC20
	HHIPL1	MED29	CYB5A	CDC45
	HMCN1	MGLL	CYP4A22	CDH2
	HSPA2	MGST3	CYP7B1	CDH23
	HTR1D	MTMR14	DDAH1	CENPE
	JAML	NICN1	DPM2	CEP152
	JDP2	NT5DC2	DUSP8	CFAP44
	L3MBTL3	OLFM2	DYL1	CHRM2
	LOC101750929	PDHB	DYL2	CLCN5
	LOC107052249	PGM1	DYNC1I1	CLDND1
	LOC107053375	PHGDH	EIF4EBP1	CNTFR
	LOC107053920	PMEPA1	ELOVL1	COL14A1
	LOC112532559	PRDX6	ELOVL6	COL24A1
	LOC121110892	PTGER3	ENDOG	COL27A1
	LOC121110954	RAD23A	ETNPPL	COL6A3
	LOC124418029	RHOA	FGF1	COL8A1
	LOC423222	RXRA	FRZB	COMT
	LRRC27	RYR3	G0S2	CPED1
	LRRC56	SCG5	GGH	CPS1
	LTBP2	SELENOP2	GINS4-PPP1RL	CR1
	MADD	SELENOW	GLOD4	CRAT
	MIA2	SERPINC1	GLRX2	CTTNBP2
	MPEG1	SGK2	GLYCTK	CWC22
	NPC2	SLC38A3	GMNN	CYP1B1
	NRDE2	SLC6A8	GNAZ	CYP4B7
	NUP210	SMIM4	GOT2	DDHD2
	NXPH2	SULF1	GPX1	DDO
	OVCH1	TEX264	GRPR	DDX20
	PAMR1	THOC7	GSTT1	DENND2C
	PDZRN3	TMEM59	GSTT1L	DKK2
	PKN2	TMEM69	HACL1	DNASE2B
	PLCB2	TNNC1	HS2ST1	DNM1
	PLEKHH1	TOLLIP	HSD11B1B	DOCK2
	PRKCH	TSPAN1	HSD11B2	DOK2
	PTGS2	TXNRD3	HSPA9	DPEP2
	PTPRC	UHMK1	HYDIN	ECPAS
	RIN3	UQCRHL	IDO2	EFCAB5
	SAA		IL11RA	EMILIN2
	SAMSN1		IL15	ENHO
	SCFD1		IL1R2	FAM65B
	SPIA3		IL1RL1	FBN1
	SPIA4		ITGB1BP3	FCHO2
	STARD9		KAT2B	FGL2
	TESC		KLF8	FLT3
	TESMIN		KYNU	FOXI1
	TMEM41B		LACTB2	FOXM1
	TMEM52		LAMB3	FUT11
	TMEM62		LCAT	GCNT7
	TNFAIP2		LDHA	GGT5
	TRPM5		LEAP2	GJB2
	TSPAN32		LHPP	GLCCI1
	WDR62		LIMD1	GNAL
	ZP1		LOC100857403	GP1BB
			LOC100857609	GP9
			LOC101748650	GPSM1
			LOC101749175	GREB1L
			LOC107051625	GTF2IRD1
			LOC107052650	HHIP
			LOC107056877	HNMT
			LOC112530089	HPSE
			LOC112530098	IARS
			LOC112531717	IL18R1
			LOC112531980	IL1RL2
			LOC112533358	IL21R
			LOC121106695	ILDR1
			LOC121110561	INPP4A
			LOC124417205	IQUB
			LOC418414	IRS2
			LOC425137	JAML
			LOC428244	JCHAIN
			LOC430303	KCNT1
			LRRC3B	KHDRBS3
			LY6E	KIAA1958
			MAP2K1	KLF3
			MLEC	KLKB1
			MN1	LAMA3
			MOB1A	LAT2
			MRPL2	LDLRAD4
			MRPL36	LEPR
			MTTP	LHX2
			N4BP2L1	LINS1
			NDFIP1	LOC101749404
			NICN1	LOC101749678
			NIT2	LOC101749809
			NPM2	LOC101750929
			NR2E1	LOC101751084
			NSDHL	LOC101752086
			NUFIP2	LOC101752262
			OAT	LOC101752305
			PANK3	LOC107051724
			PARK2	LOC107051747
			PBLD	LOC107052075
			PDHA2	LOC107052158
			PDK3	LOC107052204
			PDK4	LOC107052824
			PGM1	LOC107053920
			PGP	LOC107054133
			PIGR	LOC112532355
			PIGY	LOC112532693
			PLA2G12B	LOC121107627
			PM20D1	LOC121109187
			POLDIP2	LOC121110504
			PPP1R3B	LOC121111362
			PSAP	LOC121111363
			PSAT1	LOC124417133
			PTGES2	LOC124417147
			PTPRN2	LOC124417199
			PYCRL	LOC124417794
			RAB31	LOC124417894
			RAB33B	LOC124418029
			RAB36	LOC124418047
			RDX	LOC415662
			RHOA	LOC419333
			RHOU	LOC419888
			RILP	LOC421232
			RPL15	LOC422308
			RPL34	LOC422513
			RPL35	LOC422609
			RPL4	LPAR1
			RPL7A	LRRK1
			RPSAP58	LYGL
			SAP18	LZTFL1
			SDF2	MARCO
			SELENOP2	MC5R
			SEPTIN2L	MCUB
			SH3BGRL	MIER3
			SIGMAR1	MMP2
			SLC16A10	MMS22L
			SLC19A2	MOG
			SLC25A13	MOV10
			SLC25A48	MPPE1
			SLC2A9	MTHFD2
			SLC38A3	MTSS1
			SLC51B	MTTPL
			SNX18	MUSK
			SNX30	MYBL1
			SOD2	MYH11
			TAF13	MYO1C
			TEX264	NHS
			THRSP	NOX3
			THRSPB	NOXO1
			TIMP3	NXPH2
			TLCD1	OASL
			TM2D2	OFD1
			TMEM69	OGN
			TRAIL-LIKE	P2RX5
			TSPAN1	PACSL
			UBE2F	PARP14
			UBE4A	PARP4
			UCHL1	PATZ1
			UGDH	PCSK6
			UQCRHL	PDE4B
			ZBTB32	PDE4D
			ZMAT4	PGM2L1
				PIEZO2
				PISD
				PKN2
				PLAU
				PLCB4
				POF1B
				PPM1K
				PPP1R1C
				PRKCB
				PTPN22
				PTPRC
				PXDN
				PYGB
				RAD23B
				RASA4B
				RASL12
				RBBP7
				RBP
				REV1
				RSAD2
				RTTN
				SAA
				SATB1
				SCTR
				SEMA6D
				SERPINF1
				SETD9
				SFRP1
				SH3PXD2A
				SIK1
				SLC12A8
				SLC22A16
				SLC22A5
				SLC24A3
				SLC26A9
				SLC6A2
				SLC6A20
				SLC6A9
				SLC7A1
				SLC9B2
				SLIT3
				SLITRK6
				SMARCA5
				SMCHD1
				SMYD4
				SPATA1
				SPECC1
				SPIRE1
				SSFA2
				SSX2IP
				ST3GAL6
				STEAP3
				SULT6B1L
				SUSD1
				SYBU
				TBC1D31
				TBX1
				TBX19
				THSD7B
				TLR1A
				TLR4
				TLR7
				TMEM37
				TOX3
				TRAF1
				TRPM5
				TSPAN32
				TTC13
				TTLL7
				TTN
				UBASH3A
				USP4
				USPL1
				VEGFD
				VTG2
				VTG3
				WDR34
				XCR1

## Sheet: Motifs 
	Motifs analysis from differential loops and peaks in the promoter
	Loops-59	Gain-69	Loss-141
	MYB3R4	Arnt	Arnt
	MYB3R5	Ahr::Arnt	Ahr::Arnt
	MYB3R1	KLF2	MlXIP
	AT3G12130	BHLHE22	FOXO6
	SMAD3	TCF12	FOXI1
	ELK1	KLF4	NFIX
	ADOF1	TCF3	NR2C2
	AT1G47655	GATA5	NR2C1
	ELK4	SP8	FOXO4
	RARg	GATA3	BHLHE22
	OBP1	MZF1	NFATC2
	RUNX1	KLF5	THAP1
	AT5G63260	HIF1A	FOXL1
	OBP3	KLF16	NFIA
	DOF45	VEZF1	SOX5
	ATAF1	THAP1	MXI1
	MYB105	HIC2	VDR
	MAFF	ZNF354C	RBPJ
	AT3G10030	KLF1	HIF1A
	PAX3	KLF6	DUX
	AT5G66940	SOX18	TCF12
	ELF1	TFAP2A	HOXB4
	AT3G52440	ZIC2	ZNF354C
	TCFCP2L1	MYB	HOXC4
	PPARA	MlXIP	FOXD1
	RONIN	KLF3	TCF3
	MYB	GATA1	NPAS2
	STAT3	ATF1	NR4A2
	STOP1	ZFP57	ZEB1
	HOXB13	KLF11	HOXA4
	AT2G31460	SP9	MYB
	STAF	ASCL1	HOXD4
	DAG2	MYOG	FOXG1
	AT4G38000	EGR1	MNT
	MEF2D	ZBTB14	MYC
	ZNF264	GATA2	NFIC
	REF6	ZNF148	HIC2
	RAR	KLF9	TFE3
	ERE	TBX3	MEIS2
	AT2G01060	NFIA	FOXP3
	GATA	KLF10	FOXJ2
	ANAC042	EGR4	RHOXF1
	TFE3	ETV4	ASCL1
	ETV4	TFAP2E	HIC1
	JGL	ZNF740	MAX
	TCP20	MAZ	GATA3
	TAL1	SP3	FOXN3
	HOXA11	SNAI1	HNF4A
	RXR	TBX15	HNF4G
	TGA2	SREBF1	SMAD4
	JUND	TFAP2C	PAX2
	IRF3	TBX1	MEIS3
	AT1G72010	ZNF263	FOXO3
	STAT1	SP1	HES1
	STAT5	ZBTB7C	ZBTB12
	MYB65	NFIX	SOX18
	AT1G20910	TFAP2B	HOXA9
	FEA4	MGA	BHLHA15
	BARX1	ASCL2	TEAD3
	AT1G20910	BHLHA15	CREB3l2
	FEA4	GCM2	TCF7
	BARX1	KLF12	ZIC2
		EGR2	STAT3
		HIC1	MYOG
		KLF14	PPAR
		TBX4	PITX2
		SOX5	KLF2
		PAX2	PITX1
		NHLH1	KLF5
		PAX2	HOXD8
		NHLH1	SNAI1
			HOXB8
			ATF1
			GATA5
			HOXA7
			HNF1B
			ISX
			KLF15
			MAZ
			DLX5
			TFAP2A
			LHX5
			LHX9
			NR2E3
			TFEB
			PRRX2
			MYCN
			HES2
			HAND2
			ARNTL
			HEY1
			VAX2
			DIX2
			GATA2
			SHOX2
			LBX1
			MYF5
			OSR1
			BARHL1
			SHOX
			BARX2
			BHLHE40
			HNF1A
			DRGX
			PRRX1
			VAX1
			ETV4
			TFAP2C
			NR5A1
			HOXB3
			TFAP2B
			FIGLA
			ZBTB33
			ARID3a
			HOXA2
			ARNT2
			RELB
			TLX2
			SOHLH2
			FOXA3
			TFAP2E
			VSX2
			NKX6-1
			HLTF
			MLXIPL
			FOXP1
			RAX2
			TFEC
			NKX2-5
			MEIS1
			ATF4
			EMX1
			HOXB5
			HOXB6
			MIXa
			FOXK2
			HOXB2
			ATOH1
			SOX10
			TFDP1
			CEBPA
			TFDP1
			CEBPA
